# Supplementary material for: A lateral hypothalamic region supporting diverse visual processing and modulation of visually-guided behaviour
Source: Nat Commun. 2025 Nov 11;16:9917. doi: 10.1038/s41467-025-64864-3 (PMC12606360; doi:10.1038/s41467-025-64864-3)
Supplement: Supplementary file 4 — Source Data [file 41467_2025_64864_MOESM4_ESM.xlsx]

## Sheet: Fig 1b
		LHA, MUA response channels 1-32
	Time	1 (dorsal)	2	3	4	5	6	7	8	9	10	11	12	13	14	15	16	17	18	19	20	21	22	23	24	25	26	27	28	29	30	31	32(ventral)
	-1.95	0.65	-0.1	-0.125	-0.075	-0.425	-0.475	0.275	-0.7	-0.175	0.3	0.275	0.875	-0.5	-0.1	-0.55	-0.55	-0.5	1.275	-0.55	-0.875	-0.3	-0.175	-0.075	-0.45	-0.35	0.2	-0.225	-0.75	-0.125	0.075	-0.075	0.125
	-1.85	0.65	0.4	-0.125	-0.075	0.075	-0.475	-0.225	0.3	0.825	0.3	-0.225	-0.125	-0.5	-0.1	-0.55	-0.05	1.5	-0.725	-0.05	0.625	-0.8	0.325	-0.075	-0.45	0.65	-0.3	-0.225	-0.25	-0.125	0.075	-0.075	-0.375
	-1.75	-0.35	-0.1	-0.125	-0.075	-0.425	1.025	-0.225	0.3	-0.175	0.3	-0.225	-0.125	0	-0.1	0.45	-1.55	1.11022e-16	0.275	1.45	1.625	0.2	-0.175	0.925	-0.45	-0.35	-0.3	-0.225	-0.75	-0.125	0.075	-0.075	0.625
	-1.65	-0.35	-0.1	-0.125	-0.075	0.075	1.525	-0.225	0.8	-0.175	-0.2	0.275	0.375	0.5	-0.1	0.45	0.95	-1	0.275	1.95	0.625	0.2	-0.175	-0.075	0.55	-0.35	-0.3	0.775	0.75	-0.125	0.575	0.925	0.625
	-1.55	0.65	-0.1	0.875	-0.075	0.075	0.025	0.275	1.3	-0.175	0.3	-0.225	-0.125	-8.88178e-17	0.4	1.45	1.45	0.5	0.275	0.95	-0.375	-0.3	0.325	-0.075	-0.45	0.65	0.2	0.275	0.25	0.375	0.575	-0.075	0.625
	-1.45	0.15	-0.1	-0.125	-0.075	0.575	1.025	0.275	0.3	-0.175	-0.2	-0.225	-0.125	-0.5	-0.1	-0.55	-0.05	1	0.275	-1.05	0.625	-0.3	-0.175	-0.075	0.55	0.15	0.2	0.275	-0.25	0.375	0.075	-0.075	0.125
	-1.35	-0.35	0.4	-0.125	-0.075	-0.425	-0.475	-0.225	-0.7	-0.175	-0.2	0.275	-0.125	0	0.9	-0.55	-1.55	1	-0.225	0.45	0.125	0.7	-0.175	-0.075	0.55	0.15	0.2	0.275	-0.25	-0.125	-0.425	-0.075	0.125
	-1.25	-0.35	-0.1	-0.125	-0.075	-0.425	-0.475	-0.225	0.3	-0.175	0.3	-0.225	-0.125	0.5	-0.6	-0.55	2.45	-1	-0.225	0.45	-0.375	-0.3	0.325	-0.075	0.05	-0.35	0.2	-0.225	0.25	-0.125	-0.425	-0.075	0.125
	-1.15	-0.35	-0.1	-0.125	-0.075	-0.425	0.025	-0.225	0.3	0.325	-0.2	-0.225	0.375	-8.88178e-17	-0.1	-0.05	-0.05	2	-0.725	0.45	-0.375	0.2	-0.175	-0.075	-0.45	-0.35	-0.3	-0.225	0.25	-0.125	0.075	-0.575	-0.375
	-1.05	-0.35	-0.1	-0.125	0.425	0.075	-0.475	-0.225	-0.2	-0.175	0.3	-0.225	-0.125	-0.5	-0.1	-0.05	1.45	2.22045e-17	-0.225	-1.55	-0.375	0.2	-0.175	-0.075	0.55	-0.35	-0.3	-0.225	-0.25	-0.125	0.575	-0.075	-0.375
	-0.95	0.65	-0.1	-0.125	-0.075	0.075	-0.475	0.275	-0.2	0.325	-0.2	-0.225	-0.125	-0.5	-0.6	-0.05	-1.55	1	0.275	-1.05	-0.375	-0.3	-0.175	-0.075	0.05	0.15	-0.3	0.275	0.25	-0.125	-0.425	-0.075	-0.375
	-0.85	0.15	-0.1	-0.125	-0.075	0.075	0.025	0.275	0.3	-0.175	-0.2	-0.225	0.375	-0.5	0.4	0.95	0.45	-1	-0.225	-0.55	-0.875	-0.8	0.325	0.425	-0.45	0.15	-0.3	-0.225	-0.75	-0.125	0.075	-0.575	-0.375
	-0.75	-0.35	0.4	-0.125	-0.075	0.575	-0.475	0.275	-0.2	-0.175	-0.2	-0.225	-0.125	0.5	-0.1	0.95	0.45	2.5	-0.225	-0.05	-0.375	1.2	-0.175	-0.075	-0.45	0.15	-0.3	0.775	0.75	0.875	-0.425	-0.575	-0.375
	-0.65	-0.35	-0.1	-0.125	-0.075	0.075	0.025	0.275	-0.2	-0.175	0.3	-0.225	-0.125	0.5	0.9	-0.55	-0.55	2.22045e-17	0.275	-0.55	-0.375	0.7	-0.175	-0.075	0.05	-0.35	0.2	-0.225	-0.75	-0.125	-0.425	-0.075	0.125
	-0.55	-0.35	-0.1	-0.125	-0.075	0.075	0.025	0.275	-0.2	0.825	0.3	0.275	-0.125	0.5	-0.1	-0.05	-0.05	-1.5	1.775	-2.05	1.125	0.2	0.325	-0.075	0.55	0.65	0.2	0.275	0.75	0.375	0.575	1.925	0.625
	-0.45	-0.35	-0.1	0.375	-0.075	-0.425	0.025	-0.225	0.3	-0.175	-0.2	0.775	-0.125	-8.88178e-17	-0.6	-1.05	-1.05	-1.5	-0.725	1.45	-0.375	-0.3	-0.175	-0.075	-0.45	0.15	-0.3	-0.225	0.75	-0.125	-0.425	-0.075	-0.375
	-0.35	0.65	-0.1	-0.125	-0.075	0.575	0.525	-0.225	-0.2	-0.175	-0.2	0.275	-0.125	0.5	0.4	-0.05	-0.05	-1.5	-0.225	1.45	-0.375	-0.3	0.325	-0.075	0.05	0.15	1.2	-0.225	-0.25	-0.125	-0.425	-0.075	-0.375
	-0.25	0.65	0.4	0.875	0.925	-0.425	0.025	0.275	-0.7	-0.175	-0.2	0.275	-0.125	-8.88178e-17	0.4	-0.55	-1.05	-1	-0.225	-0.55	0.125	0.2	0.325	-0.075	-0.45	0.15	0.2	-0.225	0.25	-0.125	0.575	0.925	0.125
	-0.15	-0.35	-0.1	-0.125	-0.075	0.075	-0.475	-0.225	-0.2	0.325	-0.2	-0.225	-0.125	0	-0.6	0.95	-0.05	-2	-0.225	0.45	0.125	0.7	-0.175	-0.075	0.55	-0.35	-0.3	-0.225	0.25	-0.125	0.075	-0.575	-0.375
	-0.05	-0.35	-0.1	-0.125	-0.075	0.575	-0.475	-0.225	-0.7	-0.175	-0.2	0.275	-0.125	0	-0.1	-0.05	0.95	1.5	-0.725	-1.05	0.125	-0.8	-0.175	-0.075	0.55	-0.35	0.2	-0.225	-0.25	-0.125	-0.425	-0.575	0.125
	0.05	0.15	0.9	0.875	1.925	0.575	1.025	-0.225	1.8	-0.175	-0.2	1.275	0.375	1.5	1.9	12.95	98.45	137	96.275	86.95	34.125	20.2	2.825	-0.075	0.55	-0.35	-0.3	-0.225	0.25	-0.125	-0.425	-0.075	-0.375
	0.15	-0.35	-0.1	0.375	-0.075	-0.425	0.025	0.275	1.8	0.325	-0.2	-0.225	0.375	-8.88178e-17	1.4	6.95	50.95	77.5	58.275	66.95	21.125	6.2	1.825	0.925	-0.45	0.65	0.2	-0.225	-0.75	-0.125	-0.425	-0.575	-0.375
	0.25	1.65	0.4	-0.125	0.425	2.075	1.525	-0.225	1.3	0.825	1.3	0.275	0.375	0.5	0.4	6.95	24.95	43	29.775	36.45	5.625	4.2	-0.175	0.425	0.05	1.15	-0.3	0.275	0.25	-0.125	0.075	0.425	0.125
	0.35	-0.35	-0.1	0.375	-0.075	0.075	-0.475	-0.225	-0.2	-0.175	-0.2	0.275	0.875	0.5	1.9	2.95	23.45	32.5	19.275	20.95	3.625	2.7	-0.175	-0.075	0.05	-0.35	0.2	-0.225	1.25	-0.125	0.075	-0.075	-0.375
	0.45	-0.35	-0.1	-0.125	0.425	-0.425	0.025	0.275	0.3	0.325	-0.2	0.775	-0.125	-0.5	1.4	2.45	17.45	19.5	11.275	18.95	1.625	1.2	0.325	-0.075	-0.45	0.15	-0.3	-0.225	0.25	-0.125	-0.425	-0.575	0.125
	0.55	-0.35	-0.1	-0.125	-0.075	-0.425	0.525	0.275	-0.7	-0.175	-0.2	0.775	-0.125	1.5	0.4	2.95	9.95	13	11.775	11.45	3.125	1.2	-0.175	-0.075	0.55	-0.35	0.2	-0.225	-0.75	-0.125	-0.425	0.925	-0.375
	0.65	-0.35	-0.1	-0.125	0.925	0.075	-0.475	0.275	1.3	-0.175	-0.2	-0.225	-0.125	-0.5	-0.1	2.95	6.95	15.5	8.275	14.45	2.125	-0.3	-0.175	-0.075	0.05	0.15	-0.3	-0.225	-0.75	-0.125	0.075	-0.575	-0.375
	0.75	0.65	0.4	-0.125	0.425	0.075	0.025	1.275	0.8	0.825	-0.2	0.775	-0.125	0.5	1.4	4.45	8.95	16.5	10.275	9.45	5.125	1.7	-0.175	-0.075	0.05	-0.35	0.2	0.775	-0.25	-0.125	0.075	-0.075	0.125
	0.85	-0.35	-0.1	-0.125	-0.075	1.075	0.525	-0.225	0.3	-0.175	-0.2	-0.225	-0.125	-0.5	-0.1	1.45	9.95	13	2.275	9.95	0.125	0.2	-0.175	0.425	0.05	1.15	-0.3	-0.225	0.25	-0.125	0.575	-0.575	-0.375
	0.95	-0.35	-0.1	-0.125	-0.075	-0.425	0.025	-0.225	0.3	0.325	-0.2	0.275	-0.125	0.5	1.4	0.45	5.45	10.5	9.775	13.45	0.125	2.2	0.325	0.925	0.05	0.15	0.2	-0.225	0.75	-0.125	-0.425	-0.575	0.625
	1.05	-0.35	-0.1	-0.125	0.425	0.075	0.025	-0.225	-0.7	0.325	-0.2	0.275	0.875	-8.88178e-17	-0.6	-1.05	5.95	17	7.775	11.95	1.125	0.7	0.325	-0.075	-0.45	0.15	-0.3	-0.225	-0.25	-0.125	-0.425	-0.575	0.125
	1.15	0.15	0.4	-0.125	0.425	0.075	0.025	-0.225	1.3	-0.175	-0.2	-0.225	-0.125	0.5	-0.6	0.45	4.95	11.5	3.275	11.45	0.125	-0.3	0.325	-0.075	-0.45	0.15	-0.3	-0.225	-0.25	-0.125	0.075	-0.075	-0.375
	1.25	-0.35	-0.1	-0.125	0.925	0.075	0.025	0.275	-0.2	0.325	0.3	1.275	0.375	1	-0.6	0.45	9.45	17.5	10.275	11.95	2.625	2.7	0.325	0.925	0.55	0.65	0.7	-0.225	1.25	-0.125	0.075	0.425	-0.375
	1.35	0.15	-0.1	0.375	0.925	0.575	1.025	1.775	1.8	0.825	-0.2	-0.225	-0.125	0	1.4	1.95	5.45	15	9.775	7.45	1.125	1.2	-0.175	-0.075	-0.45	-0.35	1.2	-0.225	2.25	0.875	-0.425	0.925	0.625
	1.45	-0.35	-0.1	-0.125	-0.075	-0.425	-0.475	0.775	-0.2	0.325	0.8	-0.225	0.375	0.5	0.4	0.45	5.45	7	9.275	10.95	0.125	0.7	0.325	-0.075	-0.45	-0.35	-0.3	0.275	-0.25	-0.125	-0.425	-0.575	0.125
	1.55	-0.35	-0.1	-0.125	-0.075	-0.425	-0.475	-0.225	0.3	-0.175	0.3	-0.225	0.375	0.5	0.9	0.95	4.95	11	4.275	6.95	-0.375	-0.3	-0.175	-0.075	0.05	-0.35	-0.3	-0.225	1.25	-0.125	-0.425	-0.075	0.125
	1.65	0.15	0.9	0.375	0.425	0.075	0.525	0.275	1.8	0.325	0.3	0.775	-0.125	-8.88178e-17	-0.6	-0.55	5.95	8	5.775	8.95	1.125	1.2	-0.175	-0.075	-0.45	0.15	-0.3	-0.225	0.75	-0.125	0.575	-0.575	-0.375
	1.75	0.65	0.4	-0.125	-0.075	1.075	0.025	0.275	0.8	-0.175	-0.2	0.275	-0.125	1	-0.1	-0.55	6.95	10.5	5.775	11.45	1.625	-0.3	0.325	-0.075	-0.45	-0.35	-0.3	-0.225	0.75	-0.125	-0.425	-0.575	0.125
	1.85	-0.35	0.4	0.875	0.425	1.075	1.525	0.275	1.3	-0.175	0.3	1.275	0.375	0.5	0.4	1.45	4.95	11.5	6.275	7.95	1.625	0.7	0.325	0.925	-0.45	0.65	-0.3	0.275	1.25	-0.125	0.075	0.425	0.125
	1.95	0.65	-0.1	0.375	-0.075	0.075	0.025	-0.225	0.3	0.325	-0.2	-0.225	-0.125	0	-0.6	-0.05	2.45	6.5	2.775	3.95	0.125	0.7	-0.175	-0.075	0.05	-0.35	0.2	0.275	1.25	-0.125	0.075	0.425	-0.375
	2.05	0.15	0.4	-0.125	0.425	-0.425	0.525	-0.225	0.8	-0.175	-0.2	-0.225	0.375	1	0.4	1.45	38.95	55.5	21.775	25.95	8.625	4.2	0.825	0.425	-0.45	-0.35	-0.3	-0.225	0.25	-0.125	0.075	-0.575	-0.375
	2.15	-0.35	0.4	-0.125	0.425	0.575	1.525	0.275	0.8	0.325	0.3	0.775	-0.125	1.5	0.4	2.95	27.45	29.5	12.275	12.95	4.125	3.2	0.325	-0.075	0.05	-0.35	-0.3	-0.225	2.25	-0.125	0.575	-0.075	0.625
	2.25	0.15	-0.1	-0.125	-0.075	1.075	-0.475	-0.225	0.8	-0.175	-0.2	-0.225	-0.125	-8.88178e-17	-0.1	0.45	7.45	12	15.275	10.45	3.125	3.7	-0.175	-0.075	-0.45	-0.35	-0.3	-0.225	0.75	0.375	-0.425	-0.075	-0.375
	2.35	-0.35	0.4	-0.125	0.425	-0.425	-0.475	0.275	-0.7	0.325	0.3	0.775	-0.125	1	-0.1	-0.05	1.45	8.5	7.775	5.45	1.625	1.7	0.825	-0.075	0.05	0.15	-0.3	-0.225	0.25	-0.125	0.575	-0.075	0.125
	2.45	0.65	-0.1	-0.125	-0.075	-0.425	0.525	-0.225	0.8	-0.175	-0.2	-0.225	-0.125	0.5	-0.6	0.95	5.45	10.5	4.775	12.45	1.625	4.2	-0.175	0.925	1.05	0.15	-0.3	-0.225	1.25	-0.125	0.075	-0.075	0.625
	2.55	-0.35	0.4	-0.125	-0.075	-0.425	1.025	-0.225	-0.7	-0.175	-0.2	-0.225	-0.125	-0.5	-0.6	0.45	2.95	5	3.275	6.45	0.625	0.7	0.325	0.925	0.05	0.15	-0.3	-0.225	-0.75	-0.125	0.075	-0.575	-0.375
	2.65	-0.35	-0.1	0.375	0.425	-0.425	-0.475	-0.225	-0.2	0.325	0.3	-0.225	0.375	0	0.9	-1.05	4.45	3.5	2.775	6.95	0.625	0.7	-0.175	0.425	0.55	-0.35	0.2	-0.225	0.75	-0.125	-0.425	-0.575	0.125
	2.75	-0.35	-0.1	-0.125	-0.075	0.575	-0.475	-0.225	0.3	0.825	0.3	-0.225	0.375	0	-0.6	-0.55	-0.05	4.5	4.775	8.95	1.625	1.7	-0.175	0.425	0.05	0.15	-0.3	0.275	-0.25	-0.125	0.075	-0.075	0.125
	2.85	-0.35	-0.1	0.375	-0.075	0.075	1.025	-0.225	-0.7	-0.175	0.3	-0.225	-0.125	-0.5	0.4	-0.55	2.45	3	1.775	7.45	1.125	1.7	-0.175	-0.075	-0.45	0.15	-0.3	-0.225	0.25	-0.125	-0.425	-0.575	1.125
	2.95	0.15	0.4	-0.125	-0.075	0.075	0.025	0.275	-0.2	-0.175	0.3	-0.225	-0.125	-8.88178e-17	0.9	-0.55	2.95	5	2.275	5.95	1.625	-0.3	-0.175	-0.075	0.55	-0.35	-0.3	-0.225	0.75	-0.125	0.575	-0.075	-0.375
	3.05	0.15	-0.1	0.375	0.425	0.075	2.025	-0.225	0.3	0.325	-0.2	0.775	0.875	1.5	0.9	1.45	5.95	7	8.775	11.95	3.625	1.2	0.325	0.925	1.05	2.15	2.2	0.775	3.75	0.375	4.075	0.925	3.125
	3.15	-0.35	-0.1	0.375	-0.075	-0.425	-0.475	0.275	-0.2	0.325	-0.2	-0.225	-0.125	-8.88178e-17	-0.6	0.45	3.45	7	3.775	1.95	1.625	0.7	-0.175	-0.075	-0.45	-0.35	0.2	-0.225	-0.25	-0.125	-0.425	-0.575	-0.375
	3.25	0.15	-0.1	0.375	0.925	-0.425	-0.475	-0.225	0.3	-0.175	-0.2	0.775	-0.125	-0.5	-0.6	-0.05	-0.05	0	2.275	8.95	-0.375	-0.8	-0.175	-0.075	-0.45	-0.35	-0.3	-0.225	-0.25	-0.125	-0.425	-0.075	-0.375
	3.35	0.15	-0.1	-0.125	-0.075	-0.425	0.025	-0.225	0.8	0.325	0.3	-0.225	0.375	1	-0.6	-0.55	-0.55	2.5	1.775	2.95	0.125	-0.3	0.325	-0.075	-0.45	-0.35	-0.3	-0.225	-0.75	-0.125	0.075	0.425	-0.375
	3.45	-0.35	-0.1	-0.125	-0.075	-0.425	-0.475	-0.225	1.3	-0.175	-0.2	0.775	0.375	-0.5	-0.6	-0.05	2.95	4	3.775	3.95	1.125	-0.3	-0.175	-0.075	0.05	-0.35	-0.3	-0.225	-0.75	-0.125	0.075	-0.075	-0.375
	3.55	-0.35	-0.1	-0.125	-0.075	0.575	0.025	-0.225	0.3	-0.175	0.8	-0.225	0.375	0	-0.1	-0.05	0.95	2.5	3.275	3.45	-0.375	0.7	0.325	-0.075	-0.45	0.15	1.2	-0.225	0.25	-0.125	0.075	-0.575	-0.375
	3.65	-0.35	-0.1	-0.125	-0.075	-0.425	0.525	-0.225	-0.7	-0.175	-0.2	-0.225	-0.125	-0.5	-0.6	-0.55	0.45	2	0.275	4.45	0.125	0.2	-0.175	-0.075	-0.45	-0.35	-0.3	-0.225	-0.25	0.375	-0.425	-0.075	-0.375
	3.75	0.15	-0.1	0.375	0.425	0.075	0.025	-0.225	-0.2	-0.175	0.3	-0.225	0.375	-0.5	0.9	3.45	0.45	2	1.275	2.95	0.625	-0.3	-0.175	0.425	0.05	-0.35	0.7	-0.225	-0.75	-0.125	0.575	-0.075	0.125
	3.85	0.65	-0.1	-0.125	0.425	0.575	0.025	-0.225	1.8	-0.175	-0.2	-0.225	0.375	-0.5	0.9	-0.55	2.95	2	3.775	2.45	0.625	-0.3	-0.175	0.925	0.05	0.15	0.2	0.275	0.25	-0.125	0.075	-0.075	-0.375
	3.95	0.15	-0.1	-0.125	0.425	-0.425	0.525	0.275	-0.2	-0.175	0.8	0.275	-0.125	-8.88178e-17	1.4	-0.55	1.45	1.5	1.275	2.95	0.625	-0.3	-0.175	-0.075	0.55	0.15	0.2	-0.225	1.75	0.375	0.075	-0.075	-0.375

## Sheet: Fig 1d
		LHA sustained cells, normalised resposne																						LHA transient cells, normalised resposne
	Time	1	2	3	4	5	6	7	8	9	10	11	12	13	14	15	16	17	18	19			Time	1	2	3	4	5	6	7	8	9	10	11	12	13	14	15	16	17	18	19	20	21	22	23	24	25
	-1.975	-0.00371747	-0.0273973	-0.0143149	0.0142472	-0.00719424	0.0153846	0.0769231	0.00784929	-0.0105263	0	0.0535839	0.0490342	-0.0455446	-0.014333	-0.0556348	-0.0702341	0.0297685	0.105746	-0.031614			-1.975	-0.00571429	0.0161725	0.0433815	0.0147783	0	0	-0.00242522	-0.102498	-0.0275229	-0.00396301	-0.0169492	-0.0234542	-0.0442679	-0.010101	-0.0311493	0.0626831	-0.00787402	0.0373045	-0.0022779	-0.0104012	0	-0.00502513	0.140811	-0.00787402	0.0412272
	-1.925	-0.00371747	0.00684932	0.0184049	-0.00115518	0.028777	0.0461538	0.00591716	-0.0298273	0.0315789	0	-0.224774	-0.0104012	0.0336634	-0.0363837	0.0299572	0.0635452	-0.014333	0.0073776	0.00166389			-1.925	0.04	-0.0107817	-0.00111235	-0.0180624	0	0	-0.00242522	0.000861326	-0.0275229	-0.00396301	-0.0169492	0.0618337	-0.0442679	-0.010101	0.0118153	-0.0544815	0.0551181	-0.0108303	-0.0022779	-0.0104012	0	-0.00502513	-0.0501193	-0.00787402	0.0412272
	-1.875	0.0334572	-0.0273973	0.00204499	-0.00115518	-0.00719424	0.0461538	0.0295858	-0.0172684	-0.0105263	0	0.0535839	-0.0104012	0.0178218	-0.0584344	0.0299572	0.0635452	0.0297685	0.0431478	0.00166389			-1.875	-0.00571429	-0.0107817	-0.00111235	-0.0180624	0	0	-0.00242522	0.000861326	0.0458716	-0.00396301	-0.0169492	0.0191898	-0.0442679	-0.010101	-0.0311493	-0.12478	-0.00787402	-0.0108303	-0.0022779	-0.0104012	0	-0.00502513	-0.0501193	-0.00787402	-0.0354746
	-1.825	-0.00371747	-0.0273973	0.00204499	-0.00115518	-0.00719424	-0.0461538	0.100592	-0.0172684	-0.0105263	0	-0.00208768	-0.0104012	-0.0138614	0.0738699	0.0584879	-0.0702341	-0.102536	0.0163201	-0.014975			-1.825	-0.00571429	0.00269542	-0.0233593	0.0147783	0	0	-0.00242522	-0.102498	-0.0275229	-0.00396301	-0.0169492	-0.0234542	0.046538	-0.010101	0.0118153	0.0626831	-0.0708661	-0.0108303	-0.0022779	-0.0104012	0	-0.00502513	-0.0501193	-0.00787402	-0.0354746
	-1.775	-0.00371747	-0.0273973	0.00204499	-0.0165576	-0.00719424	0.0769231	0.0769231	0.0204082	0.0315789	0	0.137091	-0.0104012	0.049505	0.0738699	-0.0271041	-0.204013	0.0297685	-0.0373351	0.0183028			-1.775	-0.00571429	0.00269542	0.0211346	0.047619	0	0	-0.00242522	0.000861326	-0.0275229	-0.00396301	-0.0169492	-0.0660981	0.046538	-0.010101	0.0118153	0.0158172	0.0551181	0.0373045	-0.0022779	-0.0104012	0	-0.00502513	0.0453461	-0.00787402	-0.0354746
	-1.725	-0.00371747	-0.0273973	0.00204499	0.0142472	-0.00719424	-0.0153846	-0.0177515	0.0204082	-0.0105263	0	-0.00208768	-0.0104012	0.0336634	-0.0804851	-0.0699001	0.0635452	0.0297685	0.0163201	-0.014975			-1.725	-0.00571429	0.00269542	0.0211346	-0.0180624	0	0	-0.00242522	0.000861326	-0.0275229	-0.00396301	-0.0169492	-0.0234542	0.00113507	0.191919	-0.0311493	-0.0310486	0.0551181	0.0132371	-0.0022779	-0.0104012	0	-0.00502513	0.0453461	0.0551181	0.0412272
	-1.675	-0.00371747	-0.0273973	0.0184049	-0.00115518	0.028777	0.0153846	-0.0177515	-0.0298273	-0.0105263	0	0.109255	-0.0104012	0.0019802	0.0738699	0.00142653	-0.0702341	-0.014333	0.0073776	0.0682196			-1.675	-0.00571429	-0.0107817	-0.00111235	-0.0180624	0	0	-0.00242522	-0.0335917	0.119266	-0.00396301	-0.0169492	-0.0234542	0.046538	-0.010101	-0.0311493	0.0392501	0.0551181	0.0132371	-0.0022779	-0.0104012	0	-0.00502513	-0.0501193	-0.00787402	0.00287632
	-1.625	-0.00371747	-0.0273973	0.00204499	-0.0165576	-0.00719424	0.2	-0.0177515	-0.0172684	-0.0105263	0	0.164927	-0.0104012	-0.0613861	0.00771775	-0.0271041	-0.204013	-0.0584344	-0.01945	0.0183028			-1.625	-0.00571429	0.0161725	-0.00111235	-0.0180624	0	0	-0.00242522	0.10422	-0.0275229	-0.00396301	-0.0169492	0.0191898	-0.0442679	-0.010101	0.0118153	-0.0310486	-0.00787402	-0.0108303	-0.0022779	-0.0104012	0	-0.00502513	0.0453461	-0.00787402	0.0412272
	-1.575	-0.00371747	-0.0273973	-0.0143149	-0.0165576	0.0107914	0.107692	0.00591716	0.0204082	-0.0105263	0	-0.085595	-0.0104012	0.0653465	-0.0363837	0.0727532	-0.0702341	0.117971	-0.0105075	-0.014975			-1.575	-0.00571429	0.00269542	-0.0233593	0.0147783	0	0	-0.00242522	0.0697674	0.0458716	-0.00396301	-0.0169492	-0.0660981	-0.0442679	-0.010101	-0.0311493	0.086116	-0.0708661	-0.0108303	-0.0022779	0.0490342	0	-0.00502513	0.0453461	-0.00787402	-0.0354746
	-1.525	-0.00371747	-0.0273973	0.0347648	0.0142472	-0.00719424	0.0769231	-0.0650888	0.0204082	-0.0105263	0	0.0535839	-0.0104012	-0.0455446	0.0518192	-0.0128388	-0.0702341	-0.0584344	-0.0105075	-0.014975			-1.525	-0.00571429	-0.0107817	-0.0233593	-0.0180624	0	0	-0.00242522	0.0353144	-0.0275229	-0.00396301	-0.0169492	-0.0234542	0.046538	-0.010101	-0.0311493	0.0392501	-0.00787402	-0.0108303	-0.0022779	-0.0104012	0	-0.00502513	-0.145585	0.0551181	0.00287632
	-1.475	0.0334572	0.0410959	-0.0143149	0.0142472	-0.00719424	-0.0461538	-0.0887574	-0.0423862	0.0736842	0	-0.0577592	-0.0104012	0.0178218	0.00771775	-0.0556348	0.0635452	-0.102536	-0.01945	-0.014975			-1.475	-0.00571429	0.00269542	-0.00111235	0.0147783	0	0	-0.00242522	-0.0335917	-0.0275229	-0.00396301	-0.0169492	0.0618337	0.046538	-0.010101	-0.0311493	0.0158172	-0.00787402	-0.0108303	-0.0022779	0.0490342	0	-0.00502513	-0.0501193	-0.00787402	-0.0354746
	-1.425	-0.00371747	-0.0273973	0.0184049	0.0296496	0.0107914	-0.138462	0.0532544	0.0204082	-0.0105263	0	-0.0299235	-0.0104012	-0.029703	-0.014333	-0.0271041	0.0635452	0.117971	-0.01945	0.00166389			-1.425	-0.00571429	0.00269542	-0.0233593	-0.0180624	0	0	-0.00242522	0.0353144	0.0458716	0.0488771	0.322034	0.0191898	-0.0442679	-0.010101	0.0547798	-0.0310486	0.0551181	-0.0108303	0.0888383	-0.0104012	0	-0.00502513	-0.0501193	-0.00787402	0.00287632
	-1.375	-0.00371747	0.00684932	0.0184049	-0.00115518	-0.00719424	-0.0769231	0.00591716	0.0455259	-0.0105263	0	-0.113431	-0.0104012	-0.0455446	0.0518192	0.0299572	-0.0702341	0.162073	-0.01945	0.00166389			-1.375	-0.00571429	-0.0107817	-0.0233593	-0.0180624	0	0	-0.00242522	0.000861326	-0.0275229	-0.00396301	-0.0169492	0.147122	-0.0442679	-0.010101	0.0118153	0.0626831	-0.00787402	-0.0108303	-0.0022779	-0.0104012	0	0.0452261	-0.0501193	-0.00787402	-0.0354746
	-1.325	-0.00371747	0.00684932	0.00204499	-0.00115518	-0.00719424	-0.0153846	-0.0177515	0.00784929	-0.0105263	0	0.164927	0.0490342	-0.0455446	0.00771775	0.00142653	-0.0702341	0.0297685	0.0163201	0.00166389			-1.325	-0.00571429	0.00269542	-0.0233593	0.0147783	0	0	-0.00242522	-0.0680448	0.0458716	-0.00396301	-0.0169492	0.0191898	0.137344	-0.010101	0.0118153	-0.0076157	0.0551181	0.0132371	-0.0022779	-0.0104012	0	-0.00502513	-0.145585	-0.00787402	0.00287632
	-1.275	-0.00371747	0.00684932	0.00204499	0.0142472	-0.00719424	-0.107692	0.00591716	0.032967	-0.0105263	0	0.0535839	-0.0104012	0.0336634	0.0518192	-0.0556348	0.0635452	-0.0584344	-0.0283926	0.0183028			-1.275	0.04	0.00269542	0.0433815	-0.0180624	0	0	-0.00242522	-0.0335917	-0.0275229	-0.00396301	-0.0169492	-0.0660981	0.00113507	-0.010101	-0.0311493	-0.0779145	0.0551181	-0.0108303	-0.0022779	0.0490342	0	-0.00502513	-0.145585	-0.00787402	0.00287632
	-1.225	-0.00371747	-0.0273973	0.0511247	-0.00115518	0.028777	-0.0461538	-0.0887574	-0.0298273	0.0315789	0	-0.196938	-0.0104012	0.0336634	-0.0804851	-0.0413695	0.197324	-0.0584344	-0.00156495	0.0349418			-1.225	-0.00571429	0.00269542	0.0433815	-0.0180624	0	0	-0.00242522	0.0353144	0.119266	-0.00396301	-0.0169492	0.104478	-0.0442679	-0.010101	0.0118153	-0.0544815	-0.00787402	-0.0108303	-0.0022779	-0.0104012	0	-0.00502513	0.0453461	-0.00787402	-0.0354746
	-1.175	-0.00371747	0.0410959	-0.0143149	-0.00115518	-0.00719424	-0.0153846	-0.0414201	0.0204082	-0.0105263	0	0.0257481	-0.0104012	0.0019802	0.0297685	0.0299572	0.0635452	0.0297685	-0.00156495	0.00166389			-1.175	-0.00571429	-0.0107817	-0.00111235	0.0147783	0	0	-0.00242522	-0.0335917	-0.0275229	-0.00396301	-0.0169492	-0.0234542	-0.0442679	-0.010101	-0.0311493	0.0392501	-0.0708661	-0.0108303	-0.0022779	-0.0104012	0	-0.00502513	-0.145585	-0.00787402	0.00287632
	-1.125	-0.00371747	-0.0273973	0.00204499	-0.00115518	0.0107914	-0.0461538	0.0532544	0.032967	-0.0105263	0	-0.141267	-0.0104012	0.0019802	0.162073	-0.0128388	-0.0702341	0.0738699	0.0252627	0.0682196			-1.125	-0.00571429	-0.0107817	-0.00111235	-0.0180624	0	0	-0.00242522	-0.0680448	-0.0275229	-0.00396301	-0.0169492	-0.0234542	-0.0442679	-0.010101	0.0118153	0.0392501	0.181102	-0.0108303	-0.0022779	-0.0104012	0	-0.00502513	0.236277	-0.00787402	0.00287632
	-1.075	-0.00371747	0.0753425	-0.0306748	-0.00115518	-0.00719424	-0.0461538	-0.0177515	-0.0298273	-0.0105263	0	-0.113431	-0.0104012	0.0653465	-0.0363837	0.0442225	-0.0702341	0.117971	-0.01945	-0.031614			-1.075	-0.00571429	0.00269542	0.0211346	-0.0180624	0	0	-0.00242522	0.10422	-0.0275229	-0.00396301	0.322034	0.0191898	-0.0442679	-0.010101	-0.0311493	0.0626831	-0.0708661	0.0373045	-0.0022779	-0.0104012	0	-0.00502513	0.0453461	-0.00787402	-0.0354746
	-1.025	0.0334572	0.0410959	-0.0143149	-0.00115518	-0.00719424	-0.0461538	-0.0887574	-0.00470958	-0.0105263	0	0.0814196	-0.0104012	-0.0138614	-0.014333	-0.0271041	-0.0702341	0.0297685	0.0163201	0.00166389			-1.025	-0.00571429	0.00269542	-0.00111235	0.0147783	0	0	-0.00242522	0.0353144	-0.0275229	-0.00396301	-0.0169492	0.0191898	0.046538	-0.010101	-0.0311493	-0.148213	-0.0708661	-0.0108303	-0.0022779	-0.0104012	0	-0.00502513	-0.145585	0.0551181	-0.0354746
	-0.975	-0.00371747	0.0410959	-0.0143149	-0.00115518	0.0107914	0.107692	-0.0414201	0.0204082	-0.0105263	0	0.109255	-0.0104012	0.0178218	-0.0363837	0.00142653	0.197324	-0.014333	0.0252627	-0.031614			-0.975	-0.00571429	-0.0107817	-0.0233593	-0.0180624	0	0	0.0299111	-0.0335917	0.119266	-0.00396301	-0.0169492	-0.0234542	0.00113507	-0.010101	0.0118153	-0.0076157	-0.00787402	-0.0108303	-0.0022779	-0.0104012	0	-0.00502513	-0.0501193	-0.00787402	0.00287632
	-0.925	-0.00371747	0.0753425	-0.0143149	-0.00115518	-0.00719424	-0.169231	-0.0650888	0.0204082	-0.0105263	0	0.0535839	-0.0104012	-0.0930693	0.140022	-0.0128388	-0.0702341	-0.0584344	-0.0283926	0.00166389			-0.925	0.04	-0.0107817	-0.00111235	-0.0180624	0	0	-0.00242522	-0.102498	-0.0275229	0.0488771	-0.0169492	-0.0234542	0.00113507	-0.010101	-0.0311493	-0.0076157	0.0551181	-0.0108303	-0.0022779	0.0490342	0	-0.00502513	-0.0501193	-0.00787402	0.00287632
	-0.875	-0.00371747	-0.0273973	-0.0143149	0.0142472	-0.00719424	0.0153846	-0.0414201	-0.0423862	-0.0105263	0	0.0814196	0.0490342	-0.029703	0.00771775	-0.0128388	-0.0702341	-0.014333	-0.01945	-0.031614			-0.875	-0.00571429	0.00269542	-0.0233593	0.0147783	0	0	-0.00242522	0.0697674	0.0458716	-0.00396301	-0.0169492	0.0191898	0.00113507	-0.010101	0.0977444	-0.0076157	0.0551181	-0.0108303	-0.0022779	-0.0104012	0	-0.00502513	-0.0501193	-0.00787402	0.0412272
	-0.825	-0.00371747	0.0753425	-0.0143149	-0.0165576	-0.00719424	-0.0461538	0.0532544	-0.00470958	-0.0105263	0	0.109255	-0.0104012	0.049505	-0.014333	0.0299572	-0.204013	-0.0584344	-0.0105075	-0.014975			-0.825	-0.00571429	-0.0107817	-0.0233593	0.0147783	0	0	-0.00242522	0.000861326	-0.0275229	-0.00396301	-0.0169492	0.0191898	0.00113507	-0.010101	-0.0311493	-0.0544815	-0.0708661	-0.0108303	-0.0022779	-0.0104012	0	0.0954774	-0.145585	-0.00787402	0.00287632
	-0.775	-0.00371747	0.00684932	-0.0143149	-0.00115518	-0.00719424	0.0461538	0.0295858	-0.00470958	-0.0105263	0	0.0814196	-0.0104012	-0.0138614	-0.0363837	-0.0556348	0.197324	-0.014333	-0.0105075	0.0183028			-0.775	-0.00571429	-0.0107817	0.0211346	-0.0180624	0	0	-0.00242522	0.0697674	-0.0275229	0.0488771	-0.0169492	0.0191898	-0.0442679	-0.010101	0.0118153	-0.101347	-0.00787402	0.0132371	-0.0022779	-0.0104012	0	-0.00502513	0.0453461	-0.00787402	-0.0354746
	-0.725	-0.00371747	0.00684932	0.0347648	0.0142472	-0.00719424	-0.107692	0.0769231	0.0204082	-0.0105263	0	-0.085595	-0.0104012	-0.0930693	-0.0584344	-0.0128388	0.197324	0.0738699	-0.00156495	0.0183028			-0.725	0.04	0.00269542	-0.0233593	0.047619	0	0	-0.00242522	0.0353144	-0.0275229	-0.00396301	-0.0169492	0.104478	0.091941	-0.010101	0.0118153	0.109549	-0.00787402	-0.0108303	-0.0022779	-0.0104012	0	-0.00502513	0.140811	0.0551181	0.00287632
	-0.675	-0.00371747	-0.0273973	-0.0143149	-0.00115518	-0.00719424	-0.0153846	0.0295858	-0.0172684	-0.0105263	0	-0.0299235	0.10847	-0.029703	-0.014333	0.0584879	0.0635452	-0.014333	-0.0373351	-0.031614			-0.675	-0.00571429	-0.0107817	-0.0233593	0.0147783	0	0	-0.00242522	0.000861326	-0.0275229	-0.00396301	-0.0169492	-0.0660981	0.00113507	-0.010101	0.0118153	0.0392501	0.0551181	-0.0108303	-0.0022779	-0.0104012	0	-0.00502513	-0.145585	-0.00787402	0.00287632
	-0.625	-0.00371747	-0.0273973	0.0347648	-0.00115518	0.028777	-0.107692	-0.0414201	-0.00470958	-0.0105263	0	0.192763	0.0490342	0.0178218	0.00771775	-0.0128388	-0.0702341	-0.014333	0.0163201	-0.014975			-0.625	-0.00571429	-0.0107817	-0.0233593	-0.0180624	0	0	-0.00242522	0.0697674	-0.0275229	-0.00396301	-0.0169492	-0.0660981	0.00113507	-0.010101	-0.0311493	-0.0779145	0.0551181	-0.0108303	-0.0022779	0.0490342	0	-0.00502513	-0.145585	-0.00787402	0.0412272
	-0.575	-0.00371747	0.00684932	0.00204499	0.0142472	-0.00719424	-0.169231	0.0295858	0.00784929	-0.0105263	0	-0.113431	-0.0104012	-0.029703	0.00771775	0.0299572	-0.204013	0.0738699	-0.00156495	0.0349418			-0.575	-0.00571429	-0.0107817	-0.00111235	-0.0180624	0	0	-0.00242522	-0.0335917	-0.0275229	-0.00396301	-0.0169492	0.0191898	0.00113507	-0.010101	0.0118153	0.0626831	-0.00787402	0.0373045	-0.0022779	0.0490342	0	-0.00502513	0.140811	-0.00787402	0.00287632
	-0.525	-0.00371747	0.00684932	-0.0306748	-0.0165576	-0.00719424	0.107692	0.0295858	-0.0172684	-0.0105263	0	0.0814196	-0.0104012	0.0019802	-0.014333	0.0442225	0.0635452	-0.0584344	0.0342052	0.0349418			-0.525	-0.00571429	-0.0107817	0.0211346	-0.0180624	0	0	-0.00242522	-0.0680448	-0.0275229	-0.00396301	-0.0169492	0.0191898	0.046538	-0.010101	0.0547798	-0.0779145	-0.00787402	-0.0108303	-0.0022779	-0.0104012	0	-0.00502513	-0.0501193	-0.00787402	0.0412272
	-0.475	-0.00371747	-0.0273973	0.00204499	-0.00115518	0.0107914	0.0461538	0.0532544	0.0204082	-0.0105263	0	-0.196938	-0.0104012	0.0019802	-0.0363837	0.0156919	-0.204013	-0.014333	0.0342052	0.00166389			-0.475	-0.00571429	0.00269542	-0.00111235	-0.0180624	0	0	-0.00242522	0.000861326	-0.0275229	-0.00396301	-0.0169492	0.0191898	0.00113507	-0.010101	-0.0311493	0.156415	-0.0708661	-0.0108303	-0.0022779	-0.0104012	0	-0.00502513	0.0453461	0.0551181	-0.0354746
	-0.425	-0.00371747	0.00684932	0.0184049	-0.0165576	-0.00719424	0.0153846	-0.0650888	-0.0172684	0.0315789	0	-0.169102	-0.0104012	-0.0455446	-0.0363837	0.0584879	-0.204013	-0.014333	0.0342052	0.00166389			-0.425	-0.00571429	0.0161725	-0.00111235	0.0147783	0	0	-0.00242522	0.0697674	0.0458716	-0.00396301	-0.0169492	-0.0660981	-0.0442679	-0.010101	0.0977444	-0.0544815	0.0551181	-0.0108303	-0.0022779	-0.0104012	0	-0.00502513	0.236277	-0.00787402	-0.0354746
	-0.375	0.0334572	0.0410959	-0.0143149	-0.00115518	-0.00719424	0.0461538	-0.0414201	-0.0298273	0.0315789	0	0.0814196	-0.0104012	0.0178218	-0.0363837	-0.0128388	0.197324	0.0738699	-0.0105075	0.00166389			-0.375	-0.00571429	0.00269542	0.0211346	0.0147783	0	0	0.0299111	-0.0335917	0.0458716	-0.00396301	-0.0169492	-0.0234542	0.091941	-0.010101	-0.0311493	-0.0544815	0.0551181	-0.0108303	-0.0022779	-0.0104012	0	-0.00502513	0.0453461	-0.00787402	-0.0354746
	-0.325	-0.00371747	0.00684932	0.00204499	-0.0165576	-0.00719424	0.0461538	0.0532544	-0.00470958	-0.0105263	0	0.109255	0.0490342	-0.0455446	0.0297685	-0.0271041	-0.0702341	-0.014333	-0.01945	-0.014975			-0.325	-0.00571429	0.00269542	0.0433815	-0.0180624	0	0	0.0299111	-0.102498	0.0458716	-0.00396301	-0.0169492	-0.0660981	-0.0442679	-0.010101	-0.0311493	-0.0779145	-0.00787402	0.0132371	-0.0022779	-0.0104012	0	0.0452261	-0.0501193	-0.00787402	0.00287632
	-0.275	-0.00371747	-0.0273973	0.00204499	0.0142472	-0.00719424	0.0461538	0.00591716	0.00784929	-0.0105263	0	0.164927	-0.0104012	0.0019802	0.0738699	0.0299572	0.197324	-0.014333	-0.0283926	-0.031614			-0.275	0.04	0.00269542	-0.0233593	0.0147783	0	0	-0.00242522	-0.0680448	-0.0275229	-0.00396301	-0.0169492	0.0618337	0.046538	-0.010101	-0.0311493	-0.0310486	-0.0708661	0.0613718	-0.0022779	-0.0104012	0	-0.00502513	0.0453461	-0.00787402	0.0412272
	-0.225	-0.00371747	0.00684932	0.00204499	-0.0165576	0.0107914	-0.0153846	-0.0177515	0.00784929	-0.0105263	0	-0.085595	-0.0104012	0.049505	-0.0584344	-0.0128388	0.0635452	-0.102536	-0.0373351	-0.014975			-0.225	-0.00571429	0.00269542	0.0211346	0.047619	0	0	-0.00242522	-0.0335917	-0.0275229	-0.00396301	-0.0169492	-0.0234542	0.00113507	-0.010101	0.0118153	0.0392501	-0.0708661	-0.0108303	-0.0022779	-0.0104012	0	-0.00502513	-0.145585	-0.00787402	0.00287632
	-0.175	-0.00371747	0.00684932	-0.0143149	-0.00115518	-0.00719424	0.107692	-0.0177515	-0.0172684	-0.0105263	0	-0.085595	-0.0104012	0.0019802	0.00771775	0.0156919	0.0635452	-0.0584344	-0.00156495	-0.014975			-0.175	-0.00571429	0.0161725	-0.00111235	-0.0180624	0	0	-0.00242522	0.10422	0.0458716	-0.00396301	-0.0169492	0.0191898	-0.0442679	-0.010101	0.0547798	0.0392501	-0.0708661	-0.0108303	-0.0022779	-0.0104012	0	-0.00502513	0.140811	-0.00787402	-0.0354746
	-0.125	-0.00371747	0.00684932	0.00204499	-0.0165576	0.0107914	0.107692	-0.0650888	-0.0298273	0.0315789	0	0.0257481	-0.0104012	0.049505	-0.0363837	0.0156919	-0.0702341	-0.0584344	0.0342052	-0.031614			-0.125	-0.00571429	0.0296496	-0.0233593	0.0147783	0	0	-0.00242522	0.000861326	-0.0275229	-0.00396301	-0.0169492	-0.0660981	0.00113507	-0.010101	-0.0311493	-0.0544815	-0.00787402	0.0373045	-0.0022779	0.0490342	0	-0.00502513	0.140811	-0.00787402	0.0795781
	-0.075	-0.00371747	-0.0273973	-0.0306748	-0.00115518	-0.00719424	-0.0153846	0.0769231	0.0455259	0.0315789	0	-0.141267	-0.0104012	0.0653465	-0.0584344	-0.0128388	0.0635452	-0.014333	-0.0105075	0.0349418			-0.075	-0.00571429	0.0296496	0.0211346	0.0147783	0	0	-0.00242522	0.000861326	-0.0275229	-0.00396301	-0.0169492	0.0191898	-0.0442679	0.191919	0.0118153	0.0392501	-0.00787402	-0.0108303	-0.0022779	-0.0104012	0	-0.00502513	-0.145585	-0.00787402	0.0412272
	-0.025	-0.00371747	-0.0273973	0.00204499	0.0142472	0.0107914	0.0153846	0.00591716	0.00784929	0.0315789	0	-0.113431	-0.0104012	0.049505	-0.0584344	-0.0128388	0.197324	-0.014333	-0.0283926	-0.014975			-0.025	-0.00571429	-0.0107817	-0.00111235	0.0147783	0	0	-0.00242522	0.10422	-0.0275229	-0.00396301	-0.0169492	-0.0234542	0.00113507	-0.010101	0.0547798	0.156415	-0.0708661	-0.0108303	-0.0022779	-0.0104012	0	-0.00502513	0.427208	-0.00787402	0.00287632
	0.025	0.665428	1	0.198364	0.537928	0.352518	0.692308	0.0295858	0.0455259	0.242105	0	0.164927	0.583952	1	1	0.0299572	-0.0702341	0.38258	0.186228	0.517471			0.025	1	0.649596	0.48832	0.376026	0	0.0714286	-0.00242522	0.0353144	0.266055	1	1	1	1	0.191919	0.0547798	0.0626831	0.244094	0.494585	1	0.22734	0.5	0.447236	0.331742	0.370079	0.501438
	0.075	1	0.89726	1	1	1	1	1	1	1	1	0.972164	1	0.873267	0.757442	1	1	0.823594	0.803264	0.633943			0.075	0.908571	0.838275	1	1	0.111111	0.428571	0.288601	0.173127	0.779817	0.418758	-0.0169492	0.275053	0.500568	0.79798	0.226638	1	1	0.494585	0.908884	0.940565	1	1	-0.0501193	0.181102	0.769895
	0.125	0.107807	0.315068	0.836401	0.876781	0.622302	0.876923	0.810651	0.648352	0.789474	0.576923	0.916493	0.583952	0.762376	0.625138	-0.0271041	0.197324	1	1	0.517471			0.125	0.177143	0.25876	0.48832	0.901478	0.111111	0	0.191593	1	0.486239	0.313078	0.322034	0.0618337	0.364359	0.191919	1	0.320445	-0.0708661	-0.0108303	1	1	0.25	0.447236	0.140811	0.11811	0.271333
	0.175	0.219331	0.109589	0.427403	0.276088	0.244604	0.569231	0.692308	0.497645	0.578947	0.538462	1	0.346211	0.90495	0.69129	-0.0556348	0.331104	0.162073	0.803264	0.983361			0.175	-0.00571429	0.150943	0.243604	0.244663	0.944444	0.785714	1	0.138674	0.119266	-0.00396301	-0.0169492	0.0618337	0.091941	0.59596	0.269603	0.179848	0.0551181	-0.0108303	0.362187	0.465082	0.5	0.396985	0.427208	0.11811	0.15628
	0.225	0.182156	0.246575	0.312883	0.507124	0.244604	0.446154	0.621302	0.309262	0.410526	0.423077	0.749478	0.346211	0.508911	0.933848	0.600571	0.464883	0.162073	0.794321	1			0.225	-0.00571429	0.0566038	0.176863	0.1133	0.5	0.5	0.320938	0.000861326	-0.0275229	0.0488771	-0.0169492	0.147122	0.182747	0.59596	0.0547798	-0.0544815	0.307087	-0.0108303	0.0888383	0.583952	0	0.346734	-0.0501193	-0.00787402	0.0795781
	0.275	0.36803	0.383562	0.198364	0.29149	0.136691	1	0.47929	0.33438	0.494737	0.230769	0.888657	0.22734	0.873267	0.581036	0.443652	0.464883	0.338479	0.740666	0.85025			0.275	0.04	0.0161725	0.110122	0.1133	0	0	0.0622474	-0.0335917	-0.0275229	0.0488771	0.322034	0.0618337	0.22815	-0.010101	-0.0311493	0.226714	-0.00787402	0.0373045	-0.0022779	0.524517	0	0.296482	0.236277	0.0551181	0.0795781
	0.325	0.256506	0.143836	0.182004	0.322295	0.136691	0.723077	0.313609	0.208791	0.326316	0.5	0.47112	0.0490342	0.477228	0.404631	0.614836	0.0635452	-0.014333	0.731724	0.800333			0.325	0.0857143	0.0566038	0.0656285	0.0147783	0.0555556	0.0714286	0.0622474	-0.102498	0.0458716	-0.00396301	0.322034	0.0191898	0.22815	-0.010101	0.0547798	0.156415	0.0551181	0.0613718	0.0888383	0.583952	0	0.19598	0.236277	-0.00787402	0.00287632
	0.375	0.219331	0.315068	0.149284	0.260685	0.0827338	0.169231	0.313609	0.196232	0.326316	0.346154	0.693807	0.10847	0.619802	0.536935	0.486448	0.0635452	0.206174	0.722781	0.550749			0.375	-0.00571429	0.0296496	0.0656285	0.047619	0	0	0.0622474	-0.0335917	-0.0275229	0.0488771	-0.0169492	0.0618337	0.046538	-0.010101	0.0118153	0.0392501	-0.0708661	-0.0108303	-0.0022779	0.167905	0	0.19598	-0.0501193	-0.00787402	0.00287632
	0.425	0.29368	0.246575	0.165644	0.229881	0.0647482	0.753846	0.242604	0.196232	0.242105	0.192308	0.554628	0.167905	0.508911	0.470783	0.429387	0.464883	0.162073	0.731724	0.584027			0.425	-0.00571429	0.0296496	0.0878754	0.047619	0	0	-0.00242522	-0.102498	-0.0275229	-0.00396301	0.322034	-0.0660981	0.091941	-0.010101	-0.0311493	0.0392501	-0.00787402	-0.0108303	-0.0022779	0.286776	0	0.0954774	0.427208	-0.00787402	0.00287632
	0.475	0.182156	0.178082	0.198364	0.0758568	0.190647	0.476923	0.337278	0.246468	0.368421	0.5	0.526792	0.10847	0.540594	0.536935	0.386591	0.0635452	0.38258	0.651241	0.733777			0.475	-0.00571429	0.00269542	0.0656285	0.0804598	0	0.0714286	-0.00242522	-0.102498	-0.0275229	-0.00396301	-0.0169492	-0.0234542	0.364359	-0.010101	0.0118153	0.0626831	0.0551181	-0.0108303	-0.0022779	0.10847	0	0.0954774	0.140811	-0.00787402	-0.0354746
	0.525	0.256506	0.0753425	0.132924	0.137466	0.100719	0.415385	0.289941	0.233909	0.452632	0.269231	0.47112	-0.0104012	0.429703	0.470783	0.429387	0.464883	0.294377	0.704896	0.584027			0.525	-0.00571429	0.0161725	0.0211346	0.1133	0	0	0.0299111	-0.0680448	0.0458716	-0.00396301	0.322034	0.104478	0.091941	-0.010101	0.140709	0.320445	-0.00787402	-0.0108303	-0.0022779	-0.0104012	0	0.0452261	0.0453461	-0.00787402	0.0412272
	0.575	0.182156	0.212329	0.0674847	0.106662	0.100719	0.353846	0.218935	0.158556	0.326316	0.307692	0.387613	0.0490342	0.493069	0.38258	0.429387	0.331104	0.162073	0.669126	0.567388			0.575	-0.00571429	0.00269542	0.110122	0.1133	0	0.0714286	-0.00242522	0.000861326	-0.0275229	-0.00396301	-0.0169492	-0.0234542	0.137344	-0.010101	0.0118153	0.297012	-0.0708661	-0.0108303	-0.0022779	0.167905	0	0.0452261	0.0453461	-0.00787402	0.0795781
	0.625	0.36803	0.143836	0.247444	0.106662	0.0647482	0.630769	0.266272	0.196232	0.452632	0.307692	0.526792	0.10847	0.366337	0.647189	0.300999	0.598662	0.0297685	0.687011	0.467554			0.625	0.04	0.00269542	0.0878754	0.0147783	0	0	0.0299111	0.0353144	-0.0275229	-0.00396301	0.322034	0.0618337	0.091941	-0.010101	0.0547798	0.226714	-0.00787402	-0.0108303	-0.0022779	-0.0104012	0	0.145729	0.0453461	-0.00787402	0.00287632
	0.675	0.256506	0.178082	0.0674847	0.168271	0.028777	0.630769	0.266272	0.183673	0.115789	0.346154	0.359777	0.167905	0.508911	0.558986	0.429387	0.464883	0.162073	0.669126	0.434276			0.675	-0.00571429	-0.0107817	0.132369	0.146141	0	0	-0.00242522	-0.102498	-0.0275229	-0.00396301	-0.0169492	0.104478	0.046538	-0.010101	0.0118153	0.320445	-0.0708661	-0.0108303	-0.0022779	0.0490342	0	0.0452261	0.331742	-0.00787402	0.0795781
	0.725	0.219331	0.143836	0.0511247	0.106662	0.0647482	0.353846	0.147929	0.171115	0.452632	0.230769	0.415449	0.167905	0.524752	0.647189	0.315264	0.0635452	-0.102536	0.660183	0.384359			0.725	-0.00571429	0.0296496	-0.0233593	0.146141	0	0	-0.00242522	-0.0335917	0.0458716	-0.00396301	-0.0169492	0.0191898	0.091941	-0.010101	-0.0311493	0.297012	-0.0708661	-0.0108303	-0.0022779	0.22734	0	0.0452261	-0.0501193	-0.00787402	0.0412272
	0.775	0.070632	0.143836	0.165644	0.137466	0.0827338	0.446154	0.218935	0.133438	0.157895	0.230769	0.47112	0.22734	0.429703	0.492834	0.300999	0.0635452	0.250276	0.615471	0.53411			0.775	-0.00571429	0.0431267	0.0433815	0.047619	0	0	-0.00242522	-0.0680448	0.0458716	-0.00396301	-0.0169492	0.104478	0.137344	-0.010101	0.0118153	0.320445	-0.0708661	-0.0108303	-0.0022779	0.167905	0	0.0954774	0.0453461	0.0551181	0.0412272
	0.825	0.256506	0.315068	0.116564	0.106662	0.0107914	0.446154	0.12426	0.0832025	0.326316	0.230769	0.693807	0.10847	0.39802	0.426681	0.372325	0.197324	0.117971	0.615471	0.384359			0.825	0.04	0.0566038	-0.00111235	0.0147783	0	0	0.0622474	-0.0335917	-0.0275229	0.0488771	-0.0169492	0.104478	0.00113507	-0.010101	0.0547798	0.414177	-0.00787402	-0.0108303	-0.0022779	-0.0104012	0	-0.00502513	0.331742	-0.00787402	0.0795781
	0.875	0.144981	0.246575	0.0184049	0.0604544	0.028777	0.723077	0.218935	0.120879	0.242105	0.346154	0.526792	-0.0104012	0.429703	0.360529	0.343795	0.0635452	0.206174	0.561815	0.400998			0.875	0.04	0.00269542	0.0211346	0.047619	0	0	0.0299111	-0.0680448	0.0458716	-0.00396301	-0.0169492	0.0191898	0.22815	-0.010101	0.0118153	0.250146	-0.00787402	-0.0108303	0.179954	-0.0104012	0	0.0954774	0.0453461	-0.00787402	0.00287632
	0.925	0.219331	0.178082	0.132924	0.0604544	0.0647482	0.692308	0.266272	0.133438	0.368421	0.0384615	0.331942	0.167905	0.334653	0.250276	0.315264	-0.0702341	0.117971	0.633356	0.434276			0.925	0.04	0.0161725	0.0656285	0.1133	0	0	-0.00242522	-0.102498	-0.0275229	-0.00396301	0.322034	0.0191898	0.046538	-0.010101	0.0547798	0.156415	-0.0708661	-0.0108303	-0.0022779	0.0490342	0	0.0452261	0.0453461	-0.00787402	0.0412272
	0.975	0.256506	0.0410959	0.0838446	0.0296496	0.028777	0.6	0.218935	0.0580848	0.242105	0.307692	0.554628	0.0490342	0.239604	0.536935	0.300999	0.0635452	0.162073	0.588643	0.384359			0.975	-0.00571429	0.00269542	0.0656285	0.0804598	0	0	-0.00242522	-0.0680448	-0.0275229	-0.00396301	-0.0169492	-0.0234542	0.046538	-0.010101	0.0118153	0.179848	-0.0708661	-0.0108303	-0.0022779	0.0490342	0	0.0954774	0.0453461	-0.00787402	-0.0354746
	1.025	0.182156	0.109589	0.0674847	0.152869	0.028777	0.476923	0.147929	0.10832	0.242105	0.346154	0.164927	0.0490342	0.39802	0.316428	0.343795	0.331104	0.117971	0.642298	0.36772			1.025	-0.00571429	-0.0107817	0.0211346	0.0147783	0	0	0.0299111	0.0353144	0.0458716	-0.00396301	-0.0169492	-0.0660981	-0.0442679	-0.010101	0.0977444	0.367311	-0.0708661	-0.0108303	-0.0022779	0.0490342	0	0.0452261	-0.145585	-0.00787402	-0.0354746
	1.075	0.182156	0.315068	0.149284	0.122064	0.0647482	0.630769	0.171598	0.120879	0.242105	0.346154	0.638135	-0.0104012	0.508911	0.492834	0.258203	0.464883	0.0297685	0.534988	0.500832			1.075	-0.00571429	0.0431267	0.0433815	0.047619	0	0	-0.00242522	-0.102498	0.0458716	-0.00396301	0.322034	0.0191898	0.091941	-0.010101	0.0118153	0.156415	-0.00787402	-0.0108303	-0.0022779	-0.0104012	0	0.0452261	0.0453461	-0.00787402	0.00287632
	1.125	0.182156	0.212329	0.0511247	0.122064	-0.00719424	0.538462	0.266272	0.0957614	0.242105	0.192308	0.526792	0.22734	0.318812	0.404631	0.315264	0.0635452	0.294377	0.561815	0.251248			1.125	-0.00571429	0.00269542	0.0211346	0.047619	0	0	-0.00242522	-0.0335917	-0.0275229	-0.00396301	-0.0169492	-0.0234542	-0.0442679	0.191919	0.0118153	0.0626831	-0.00787402	-0.0108303	-0.0022779	-0.0104012	0.25	0.145729	-0.145585	0.0551181	0.0795781
	1.175	0.144981	0.109589	0.165644	0.0912591	0.0107914	0.846154	0.147929	0.0832025	0.157895	0.346154	0.526792	-0.0104012	0.540594	0.558986	0.201141	0.0635452	0.0738699	0.588643	0.301165			1.175	0.04	-0.0107817	0.0656285	0.0147783	0	0	-0.00242522	0.000861326	-0.0275229	-0.00396301	-0.0169492	-0.0234542	0.00113507	0.191919	-0.0311493	0.297012	-0.0708661	-0.0108303	0.0888383	-0.0104012	0	0.0954774	0.0453461	-0.00787402	-0.0354746
	1.225	0.144981	0.0753425	0.0511247	0.183673	0.0467626	0.569231	0.12426	0.145997	0.452632	0.153846	0.443285	0.10847	0.572277	0.558986	0.243937	-0.0702341	0.162073	0.588643	0.400998			1.225	-0.00571429	-0.0107817	0.0656285	0.047619	0	0	-0.00242522	-0.0680448	-0.0275229	-0.00396301	0.322034	-0.0234542	0.00113507	0.191919	0.0118153	0.156415	-0.0708661	-0.0108303	-0.0022779	-0.0104012	0	0.0452261	-0.0501193	-0.00787402	0.00287632
	1.275	0.182156	0.143836	0.116564	0.0912591	0.0827338	0.630769	0.195266	0.0455259	0.284211	0.230769	0.359777	0.346211	0.39802	0.581036	0.201141	0.0635452	0.206174	0.561815	0.36772			1.275	0.0857143	0.00269542	0.110122	0.211823	0	0	-0.00242522	-0.102498	-0.0275229	0.0488771	0.322034	-0.0234542	0.091941	-0.010101	0.0547798	0.109549	-0.0708661	-0.0108303	-0.0022779	-0.0104012	0	-0.00502513	-0.0501193	-0.00787402	0.0412272
	1.325	0.070632	0.212329	0.00204499	0.0758568	0.028777	0.815385	0.12426	0.183673	0.2	0.192308	0.693807	-0.0104012	0.318812	0.779493	0.258203	0.197324	0.338479	0.561815	0.21797			1.325	0.0857143	0.0431267	0.0433815	0.1133	0	0.0714286	-0.00242522	0.0353144	-0.0275229	0.101717	-0.0169492	-0.0234542	-0.0442679	-0.010101	-0.0311493	0.0626831	-0.0708661	-0.0108303	0.0888383	-0.0104012	0	0.145729	-0.145585	-0.00787402	0.00287632
	1.375	0.29368	0.0753425	0.132924	0.137466	0.0827338	0.476923	0.0532544	0.0706436	0.242105	0.153846	0.610299	-0.0104012	0.493069	0.558986	0.186876	0.0635452	0.0297685	0.588643	0.301165			1.375	-0.00571429	-0.0107817	0.0433815	0.0804598	0	0	-0.00242522	0.000861326	-0.0275229	0.101717	-0.0169492	-0.0234542	0.00113507	-0.010101	-0.0311493	0.0626831	-0.00787402	-0.0108303	-0.0022779	-0.0104012	0	0.0954774	0.140811	-0.00787402	0.0412272
	1.425	0.219331	0.417808	0.100204	0.0604544	0.0827338	0.569231	0.12426	0.0832025	0.368421	0.269231	0.387613	0.167905	0.287129	0.228225	0.115549	0.331104	0.206174	0.561815	0.21797			1.425	0.04	-0.0107817	0.0433815	0.146141	0	0	-0.00242522	0.0697674	-0.0275229	0.0488771	0.322034	0.0191898	0.046538	-0.010101	0.0977444	-0.0779145	-0.0708661	-0.0108303	0.0888383	-0.0104012	0	-0.00502513	0.140811	-0.00787402	0.0412272
	1.475	0.107807	0.143836	0.0347648	0.106662	0.0827338	0.723077	0.12426	0.0832025	0.157895	0.307692	0.415449	0.286776	0.461386	0.470783	0.315264	0.197324	0.0297685	0.534988	0.301165			1.475	-0.00571429	0.00269542	0.0878754	0.0147783	0	0	-0.00242522	0.000861326	-0.0275229	-0.00396301	-0.0169492	-0.0234542	0.00113507	0.191919	0.0118153	0.132982	-0.0708661	-0.0108303	-0.0022779	0.0490342	0	-0.00502513	-0.145585	-0.00787402	0.0412272
	1.525	0.330855	0.246575	0.100204	0.122064	0.0467626	0.476923	0.0769231	0.0957614	0.115789	0.230769	0.359777	0.0490342	0.461386	0.426681	0.14408	0.598662	0.162073	0.490275	0.134775			1.525	-0.00571429	0.0296496	0.0878754	0.047619	0	0	-0.00242522	0.000861326	0.0458716	-0.00396301	-0.0169492	0.104478	0.00113507	-0.010101	0.0547798	0.0392501	-0.0708661	-0.0108303	-0.0022779	-0.0104012	0	0.145729	0.427208	-0.00787402	0.00287632
	1.575	0.107807	0.178082	0.0347648	0.0912591	-0.00719424	0.507692	0.00591716	0.0832025	0.0736842	0.346154	0.777314	-0.0104012	0.413861	0.514884	0.229672	0.0635452	0.206174	0.534988	0.267887			1.575	-0.00571429	0.0431267	-0.0233593	0.1133	0	0	-0.00242522	0.000861326	-0.0275229	-0.00396301	0.322034	0.0191898	0.137344	-0.010101	-0.0311493	-0.0076157	-0.0708661	-0.0108303	0.0888383	0.10847	0	0.19598	0.140811	-0.00787402	0.00287632
	1.625	0.107807	0.109589	0.0674847	0.0604544	0.0107914	0.630769	0.0769231	0.0706436	0.157895	0.230769	0.387613	0.0490342	0.334653	0.448732	0.158345	-0.0702341	0.117971	0.5797	0.251248			1.625	-0.00571429	0.0161725	0.0211346	-0.0180624	0	0	-0.00242522	0.0697674	-0.0275229	-0.00396301	-0.0169492	-0.0234542	0.046538	0.191919	0.0118153	-0.0544815	-0.0708661	-0.0108303	-0.0022779	-0.0104012	0	0.0452261	-0.0501193	0.0551181	0.117929
	1.675	0.0334572	0.143836	0.116564	0.0758568	0.0647482	0.784615	0.12426	0.0832025	0.242105	0.307692	0.47112	0.0490342	0.382178	0.514884	0.115549	-0.0702341	0.162073	0.597586	0.234609			1.675	-0.00571429	0.123989	0.0433815	0.178982	0	0	-0.00242522	-0.0335917	0.0458716	-0.00396301	-0.0169492	0.0191898	0.00113507	0.59596	0.0547798	-0.0310486	-0.0708661	-0.0108303	-0.0022779	-0.0104012	0	-0.00502513	0.140811	-0.00787402	0.0412272
	1.725	0.107807	0.109589	0.0838446	0.0604544	0.0647482	0.507692	0.100592	0.0706436	0.157895	0.269231	0.582463	0.167905	0.524752	0.470783	0.186876	0.197324	-0.0584344	0.606528	0.251248			1.725	-0.00571429	0.0431267	0.0433815	0.178982	0	0	-0.00242522	-0.0680448	-0.0275229	-0.00396301	0.322034	-0.0234542	0.091941	-0.010101	-0.0311493	0.086116	-0.00787402	-0.0108303	-0.0022779	-0.0104012	0	-0.00502513	-0.0501193	-0.00787402	-0.0354746
	1.775	0.070632	0.0753425	0.0838446	0.152869	0.0467626	0.846154	0.0295858	0.0580848	0.326316	0.192308	0.610299	0.0490342	0.366337	0.338479	0.14408	0.0635452	0.206174	0.481332	0.251248			1.775	0.04	0.0431267	-0.0233593	0.047619	0	0	-0.00242522	-0.0335917	0.0458716	0.0488771	0.322034	-0.0234542	0.00113507	-0.010101	0.0118153	-0.0310486	-0.0708661	-0.0108303	-0.0022779	-0.0104012	0	-0.00502513	-0.0501193	-0.00787402	0.00287632
	1.825	0.219331	0.143836	0.100204	0.0758568	0.0647482	0.230769	0.171598	0.0706436	0.326316	0.307692	0.331942	0.10847	0.429703	0.536935	0.186876	0.464883	0.250276	0.47239	0.21797			1.825	0.131429	0.0161725	-0.00111235	0.047619	0	0	-0.00242522	-0.0335917	-0.0275229	-0.00396301	-0.0169492	-0.0234542	0.091941	0.191919	0.0547798	-0.0076157	-0.0708661	-0.0108303	-0.0022779	-0.0104012	0	0.0954774	0.0453461	0.0551181	-0.0354746
	1.875	0.144981	0.109589	0.0347648	0.0758568	0.0107914	0.661538	0.100592	0.0455259	0.157895	0.346154	0.443285	-0.0104012	0.508911	0.514884	0.14408	0.197324	0.162073	0.552873	0.21797			1.875	0.04	0.00269542	0.0211346	0.0804598	0	0	-0.00242522	0.0353144	0.0458716	-0.00396301	-0.0169492	0.0191898	0.091941	0.191919	0.0547798	0.109549	-0.0708661	-0.0108303	-0.0022779	-0.0104012	0	-0.00502513	-0.0501193	-0.00787402	0.0412272
	1.925	0.0334572	0.212329	0.0347648	0.045052	0.028777	0.723077	0.147929	0.0706436	0.284211	0.115385	0.331942	0.167905	0.556436	0.470783	0.172611	0.0635452	0.117971	0.624413	0.118136			1.925	0.04	0.0161725	0.0433815	0.178982	0.0555556	0	-0.00242522	0.000861326	-0.0275229	-0.00396301	0.322034	0.104478	-0.0442679	0.59596	-0.0311493	-0.0076157	-0.00787402	-0.0108303	0.0888383	-0.0104012	0	-0.00502513	0.331742	-0.00787402	0.00287632
	1.975	0.070632	0.178082	0.0347648	0.0758568	0.0107914	0.569231	0.0532544	0.0455259	0.0736842	0.153846	0.27627	-0.0104012	0.445545	0.492834	0.186876	0.197324	0.0738699	0.526045	0.151414			1.975	-0.00571429	0.0161725	0.0656285	0.047619	0	0	-0.00242522	-0.0680448	0.0458716	-0.00396301	-0.0169492	0.0618337	0.046538	-0.010101	-0.0311493	-0.12478	-0.00787402	-0.0108303	-0.0022779	-0.0104012	0	0.19598	-0.145585	0.0551181	0.0795781
	2.025	0.219331	0.109589	0.198364	0.322295	0.136691	0.476923	0.12426	0.10832	0.0736842	0.269231	-0.00208768	-0.0104012	0.39802	0.272326	0.115549	0.197324	-0.014333	0.463447	0.0848586			2.025	0.268571	0.204852	0.132369	0.310345	0	0	0.0622474	0.793282	0.486239	0.0488771	-0.0169492	0.0618337	0.00113507	0.393939	0.0118153	-0.0310486	-0.0708661	-0.0108303	-0.0022779	0.0490342	0	0.145729	-0.145585	0.11811	0.194631
	2.075	0.29368	0.212329	0.214724	0.368502	0.0827338	0.292308	0.195266	0.196232	-0.0105263	0.192308	-0.503132	0.10847	-0.0455446	-0.168688	0.0156919	0.331104	0.162073	0.54393	0.0848586			2.075	0.771429	1	0.19911	0.441708	0.888889	0.285714	0.159256	0.862188	0.33945	0.0488771	-0.0169492	0.0191898	0.00113507	0.191919	0.0118153	0.132982	-0.00787402	0.663057	-0.0022779	-0.0104012	0.25	0.0954774	-0.0501193	0.559055	0.693193
	2.125	0.107807	0.0410959	0.198364	0.214478	0.118705	0.6	0.12426	0.22135	-0.0105263	0	-0.336117	-0.0104012	-0.156436	-0.168688	-0.0128388	0.331104	0.206174	0.141516	0.0349418			2.125	0.222857	0.460916	0.19911	0.244663	0.5	0.357143	0.159256	0.793282	1	-0.00396301	-0.0169492	-0.0660981	0.091941	0.59596	0.0118153	0.250146	-0.00787402	1	0.0888383	0.583952	0	0.246231	0.140811	1	1
	2.175	0.107807	-0.0273973	0.0674847	0.168271	0.0467626	0.323077	0.289941	0.196232	-0.0105263	0	-0.141267	0.0490342	-0.108911	-0.168688	0.0870185	0.0635452	0.250276	0.123631	0.0682196			2.175	0.177143	0.25876	0.288098	0.211823	0.722222	0.5	0.644301	0.242033	0.266055	0.154557	-0.0169492	-0.0660981	0.046538	1	0.0118153	0.203281	0.0551181	0.735259	0.362187	0.286776	0	0.547739	1	0.937008	0.616491
	2.225	0.070632	-0.0273973	0.100204	0.152869	0.136691	0.353846	0.12426	0.171115	-0.0105263	0	-0.0577592	0.0490342	-0.140594	-0.102536	0.243937	-0.0702341	0.294377	0.114688	0.0848586			2.225	0.04	0.366577	0.176863	0.441708	0.833333	0.714286	0.935327	0.20758	0.266055	-0.00396301	0.322034	0.0191898	0.22815	0.59596	-0.0311493	0.203281	0.559055	0.614922	-0.0022779	0.762259	0	0.396985	0.522673	0.559055	0.654842
	2.275	0.0334572	0.0410959	0.149284	0.0296496	0.100719	0.415385	-0.0177515	0.120879	-0.0105263	0	-0.141267	0.10847	-0.156436	-0.0804851	0.00142653	0.0635452	0.162073	0.0163201	0.0183028			2.275	0.04	0.231806	0.132369	0.146141	0.777778	0.928571	0.547292	0.10422	-0.0275229	-0.00396301	-0.0169492	-0.0234542	0.046538	0.191919	0.0118153	0.0626831	0.748031	0.157641	0.179954	0.405646	0	0.698492	0.236277	0.244094	0.194631
	2.325	0.0334572	-0.0273973	0.0511247	0.0758568	0.0827338	0.169231	0.171598	0.0580848	-0.0105263	0	0.109255	-0.0104012	-0.124752	-0.0584344	0.0584879	0.0635452	0.250276	0.0431478	0.00166389			2.325	0.04	0.150943	0.110122	0.244663	0.944444	0.928571	0.773646	0.10422	0.119266	0.0488771	0.661017	-0.0660981	0.22815	0.393939	0.0118153	-0.0310486	0.811024	0.181709	0.0888383	0.22734	0	0.396985	-0.0501193	0.244094	0.194631
	2.375	-0.00371747	-0.0273973	0.00204499	0.0758568	0.0107914	0.476923	0.0532544	0.032967	-0.0105263	0	-0.00208768	-0.0104012	-0.108911	-0.0804851	-0.0128388	-0.0702341	0.250276	-0.0105075	-0.014975			2.375	0.04	0.0566038	-0.00111235	0.146141	1	1	0.708973	0.000861326	-0.0275229	-0.00396301	0.322034	0.0191898	0.046538	0.191919	0.0547798	-0.0310486	0.685039	0.109507	0.0888383	0.286776	0	0.246231	0.331742	0.181102	0.00287632
	2.425	-0.00371747	-0.0273973	0.116564	0.0296496	0.028777	0.415385	0.0532544	0.0957614	0.0315789	0	-0.0299235	-0.0104012	-0.108911	0.00771775	0.0299572	-0.204013	0.0738699	-0.00156495	0.00166389			2.425	0.0857143	0.0566038	0.0656285	0.0804598	0.777778	0.928571	0.611964	-0.0335917	0.0458716	0.0488771	-0.0169492	-0.0234542	-0.0442679	0.191919	0.0547798	-0.0544815	0.307087	0.0373045	0.179954	0.346211	0	0.145729	-0.0501193	0.11811	0.117929
	2.475	-0.00371747	-0.0273973	0.165644	0.0912591	0.028777	0.292308	0.12426	0.0706436	-0.0105263	0	-0.113431	0.0490342	-0.172277	-0.146637	0.115549	-0.204013	0.250276	-0.0462777	-0.031614			2.475	0.04	0.0431267	0.0433815	0.047619	0.777778	0.642857	0.514956	-0.102498	-0.0275229	0.0488771	-0.0169492	0.0191898	0.046538	-0.010101	-0.0311493	0.086116	0.433071	0.0613718	0.0888383	0.10847	0	0.19598	0.0453461	0.181102	0.0412272
	2.525	-0.00371747	-0.0273973	0.0838446	0.0142472	0.0647482	0.261538	-0.0177515	0.0455259	-0.0105263	0	-0.00208768	-0.0104012	-0.0772277	-0.0584344	0.115549	0.197324	0.162073	-0.0462777	0.00166389			2.525	0.04	0.083558	0.0211346	0.047619	0.888889	0.642857	0.417947	-0.0335917	-0.0275229	-0.00396301	0.322034	0.104478	0.091941	0.191919	0.0118153	0.156415	0.181102	0.0132371	0.271071	0.346211	0	-0.00502513	-0.0501193	-0.00787402	0.00287632
	2.575	-0.00371747	0.00684932	0.0838446	-0.00115518	0.0107914	0.292308	0.0295858	0.0204082	-0.0105263	0	-0.169102	-0.0104012	-0.0930693	-0.0804851	0.158345	0.0635452	0.117971	-0.01945	-0.014975			2.575	-0.00571429	0.137466	-0.00111235	0.0804598	0.333333	0.714286	0.288601	-0.0680448	-0.0275229	0.0488771	0.322034	-0.0234542	0.137344	0.191919	-0.0311493	-0.0544815	0.370079	0.0132371	-0.0022779	0.0490342	0	0.19598	0.331742	-0.00787402	0.0795781
	2.625	-0.00371747	-0.0273973	0.0674847	0.0142472	0.0467626	0.323077	0.0295858	0.0455259	-0.0105263	0	-0.196938	-0.0104012	-0.0930693	-0.0363837	0.115549	0.0635452	0.206174	-0.0283926	-0.014975			2.625	0.04	0.0700809	0.0878754	0.0147783	0.611111	0.428571	0.223929	-0.0680448	0.119266	0.0488771	-0.0169492	0.0618337	0.046538	-0.010101	0.0118153	0.132982	0.307087	0.0132371	-0.0022779	-0.0104012	0	-0.00502513	0.0453461	-0.00787402	0.0795781
	2.675	-0.00371747	0.0753425	0.132924	0.0296496	-0.00719424	0.384615	-0.0177515	0.0580848	0.0315789	0	0.109255	-0.0104012	-0.029703	-0.0363837	0.101284	-0.0702341	0.206174	-0.0462777	0.00166389			2.675	-0.00571429	0.0431267	-0.0233593	0.0147783	0.388889	0.5	0.256265	-0.0680448	-0.0275229	-0.00396301	0.322034	0.0191898	0.046538	0.191919	0.0118153	0.179848	0.307087	0.0373045	-0.0022779	0.167905	0	0.0452261	-0.0501193	0.0551181	0.0412272
	2.725	-0.00371747	0.00684932	0.116564	0.0296496	0.0647482	0.446154	0.00591716	0.00784929	-0.0105263	0.0384615	0.0535839	-0.0104012	0.0653465	-0.124587	0.129815	0.197324	0.0297685	-0.0283926	0.0183028			2.725	0.04	0.0161725	0.0878754	0.1133	0.388889	0.357143	0.191593	-0.102498	-0.0275229	-0.00396301	-0.0169492	0.0191898	0.091941	0.191919	0.0118153	-0.101347	0.11811	-0.0108303	-0.0022779	0.167905	0	-0.00502513	0.236277	0.11811	0.0412272
	2.775	-0.00371747	-0.0273973	0.149284	0.045052	0.0107914	0.415385	0.0769231	0.0706436	-0.0105263	0	-0.113431	-0.0104012	-0.0613861	-0.0363837	0.129815	-0.204013	0.0738699	-0.01945	-0.031614			2.775	0.04	0.083558	0.0211346	0.0804598	0.333333	0.428571	0.12692	0.0353144	-0.0275229	0.0488771	-0.0169492	0.0191898	0.091941	-0.010101	0.0118153	0.086116	0.307087	-0.0108303	-0.0022779	0.10847	0	-0.00502513	0.140811	-0.00787402	0.0795781
	2.825	0.0334572	-0.0273973	0.0511247	0.0296496	-0.00719424	0.384615	0.0532544	0.0580848	-0.0105263	0	-0.141267	0.0490342	-0.0138614	-0.014333	0.129815	-0.0702341	0.162073	-0.0462777	0.00166389			2.825	-0.00571429	0.0431267	0.0433815	0.0147783	0.444444	0.5	0.12692	0.0353144	0.0458716	0.0488771	-0.0169492	0.147122	0.091941	-0.010101	0.0118153	0.226714	0.307087	0.0132371	0.0888383	0.10847	0	-0.00502513	0.0453461	0.181102	0.117929
	2.875	-0.00371747	-0.0273973	0.100204	0.045052	-0.00719424	0.261538	-0.0177515	-0.00470958	-0.0105263	0	-0.141267	-0.0104012	0.0178218	-0.102536	0.0584879	0.197324	0.0297685	0.0163201	-0.014975			2.875	0.0857143	0.0296496	0.0656285	0.0147783	0.111111	0.0714286	0.0299111	0.000861326	-0.0275229	0.0488771	-0.0169492	0.0618337	-0.0442679	-0.010101	0.0118153	0.0626831	0.244094	-0.0108303	-0.0022779	0.167905	0	-0.00502513	0.140811	0.0551181	-0.0354746
	2.925	-0.00371747	-0.0273973	0.0838446	0.0912591	-0.00719424	0.353846	0.0295858	0.0706436	-0.0105263	0	-0.0577592	-0.0104012	-0.029703	-0.0363837	0.14408	-0.0702341	0.117971	-0.0105075	0.0183028			2.925	-0.00571429	0.0566038	-0.00111235	0.0147783	0.222222	0.142857	0.0945837	-0.0335917	0.0458716	0.0488771	-0.0169492	0.104478	0.137344	-0.010101	-0.0311493	0.203281	0.0551181	-0.0108303	0.179954	-0.0104012	0	-0.00502513	0.331742	0.11811	0.0412272
	2.975	-0.00371747	-0.0273973	0.116564	-0.0165576	0.0467626	0.230769	0.00591716	0.00784929	-0.0105263	0	-0.113431	0.0490342	-0.029703	-0.0804851	0.00142653	-0.204013	0.162073	-0.0283926	-0.014975			2.975	0.04	0.0296496	-0.0233593	0.0804598	0.111111	0.142857	0.0945837	0.0697674	-0.0275229	0.154557	0.322034	0.0191898	0.091941	-0.010101	0.0118153	0.179848	0.181102	-0.0108303	-0.0022779	0.10847	0	-0.00502513	-0.0501193	-0.00787402	0.0412272
	3.025	-0.00371747	-0.0273973	0.198364	0.045052	0.0827338	0.353846	-0.0177515	0.032967	-0.0105263	0.0384615	0.164927	-0.0104012	0.0178218	-0.0804851	0.129815	0.0635452	0.117971	-0.01945	-0.031614			3.025	0.04	0.0566038	0.0211346	0.1133	0.111111	0.214286	0.0299111	-0.0335917	-0.0275229	-0.00396301	0.322034	-0.0234542	0.046538	-0.010101	0.0118153	-0.0076157	0.370079	0.0613718	0.0888383	-0.0104012	0	0.0452261	-0.0501193	-0.00787402	0.00287632
	3.075	-0.00371747	0.0410959	0.100204	0.0142472	0.028777	0.353846	0.00591716	0.0580848	-0.0105263	0	-0.0299235	-0.0104012	0.0811881	-0.102536	0.101284	-0.0702341	0.0297685	0.0163201	-0.014975			3.075	0.0857143	0.0296496	0.0656285	0.0147783	0.0555556	0	0.0622474	-0.0680448	-0.0275229	-0.00396301	-0.0169492	-0.0660981	0.046538	0.191919	0.0118153	0.086116	0.11811	0.0132371	-0.0022779	-0.0104012	0	-0.00502513	0.522673	0.0551181	0.0412272
	3.125	-0.00371747	-0.0273973	0.0511247	-0.00115518	0.0107914	0.446154	0.0769231	0.0580848	-0.0105263	0	0.109255	-0.0104012	-0.0613861	-0.124587	0.0299572	0.197324	0.117971	-0.0283926	0.0183028			3.125	0.04	0.0296496	-0.00111235	-0.0180624	0	0.0714286	0.0622474	-0.0680448	-0.0275229	0.0488771	-0.0169492	0.0191898	0.091941	-0.010101	-0.0311493	-0.0076157	0.370079	-0.0108303	-0.0022779	0.167905	0	0.0452261	-0.0501193	-0.00787402	0.0412272
	3.175	-0.00371747	-0.0273973	0.0511247	0.0912591	0.028777	0.323077	-0.0414201	0.032967	0.0315789	0	-0.0299235	-0.0104012	-0.0930693	-0.0584344	0.0870185	0.0635452	-0.0584344	0.0610329	0.00166389			3.175	-0.00571429	0.0161725	0.0211346	0.0147783	0	0.0714286	0.0299111	-0.0335917	-0.0275229	0.101717	-0.0169492	-0.0234542	0.091941	-0.010101	-0.0311493	-0.12478	0.181102	0.0373045	-0.0022779	0.0490342	0	-0.00502513	0.236277	0.0551181	0.00287632
	3.225	-0.00371747	0.0753425	0.0838446	-0.0165576	0.0107914	0.415385	-0.0650888	0.00784929	0.0315789	0.0384615	-0.0299235	-0.0104012	-0.0138614	-0.102536	0.0870185	0.197324	0.0738699	-0.00156495	0.0183028			3.225	-0.00571429	0.0296496	-0.00111235	0.0147783	0.166667	0.0714286	-0.00242522	-0.0680448	-0.0275229	0.0488771	-0.0169492	-0.0234542	0.137344	-0.010101	0.0118153	0.0626831	0.244094	-0.0108303	-0.0022779	-0.0104012	0	-0.00502513	0.236277	0.0551181	-0.0354746
	3.275	-0.00371747	0.00684932	0.132924	0.0142472	0.0647482	0.353846	0.00591716	0.032967	-0.0105263	0	-0.0299235	-0.0104012	-0.0138614	-0.0584344	0.115549	-0.0702341	-0.014333	0.0520903	0.00166389			3.275	0.04	0.00269542	-0.0233593	0.0147783	0.111111	0	-0.00242522	-0.102498	-0.0275229	0.101717	-0.0169492	-0.0660981	0.137344	0.191919	0.0118153	0.086116	0.11811	0.0132371	-0.0022779	-0.0104012	0	0.0452261	0.0453461	-0.00787402	0.00287632
	3.325	-0.00371747	-0.0273973	0.0184049	-0.00115518	0.028777	0.446154	0.00591716	0.032967	-0.0105263	0	-0.00208768	-0.0104012	0.0653465	-0.124587	0.0156919	-0.204013	0.250276	-0.00156495	-0.014975			3.325	-0.00571429	0.0431267	-0.0233593	-0.0180624	0.0555556	0.142857	0.0299111	-0.0335917	-0.0275229	-0.00396301	-0.0169492	0.0618337	-0.0442679	0.191919	0.0118153	0.0158172	-0.00787402	0.0132371	-0.0022779	-0.0104012	0	-0.00502513	0.0453461	-0.00787402	-0.0354746
	3.375	-0.00371747	-0.0273973	0.0511247	-0.00115518	0.0107914	0.446154	-0.0650888	-0.0172684	-0.0105263	0	-0.0299235	-0.0104012	0.0019802	-0.146637	0.101284	0.197324	0.0738699	0.0431478	-0.014975			3.375	-0.00571429	0.0296496	-0.0233593	0.0147783	0.0555556	0.0714286	-0.00242522	0.000861326	-0.0275229	-0.00396301	0.661017	0.0191898	0.091941	-0.010101	0.0118153	0.156415	0.244094	0.0613718	-0.0022779	-0.0104012	0	0.0452261	-0.0501193	0.0551181	-0.0354746
	3.425	-0.00371747	0.00684932	0.0347648	0.0296496	-0.00719424	0.230769	-0.0414201	-0.0172684	0.0315789	0	-0.0577592	-0.0104012	-0.029703	-0.146637	0.129815	-0.0702341	-0.0584344	0.0252627	0.00166389			3.425	-0.00571429	0.0296496	0.0211346	-0.0180624	0.111111	0	0.0299111	0.000861326	-0.0275229	-0.00396301	-0.0169492	0.0191898	0.046538	0.191919	0.0118153	-0.0076157	0.244094	0.0132371	-0.0022779	-0.0104012	0	0.0452261	0.0453461	0.0551181	-0.0354746
	3.475	-0.00371747	-0.0273973	0.0838446	-0.0165576	0.0647482	0.476923	0.0769231	0.0204082	-0.0105263	0	-0.0577592	-0.0104012	0.0019802	-0.102536	0.14408	0.0635452	0.206174	0.0073776	0.00166389			3.475	-0.00571429	0.0161725	0.0211346	0.047619	0.166667	0	0.0299111	-0.0680448	-0.0275229	-0.00396301	-0.0169492	0.0191898	0.046538	0.393939	0.0118153	0.0626831	0.11811	0.0132371	-0.0022779	-0.0104012	0.25	-0.00502513	0.140811	-0.00787402	0.00287632
	3.525	-0.00371747	-0.0273973	0.100204	0.0296496	-0.00719424	0.446154	0.0295858	-0.00470958	-0.0105263	0	-0.0299235	-0.0104012	0.0178218	-0.146637	0.0727532	0.197324	-0.102536	0.0342052	0.00166389			3.525	-0.00571429	0.0296496	-0.0233593	0.047619	0	0	0.0299111	-0.0335917	0.0458716	0.0488771	0.661017	0.0191898	0.00113507	-0.010101	-0.0311493	0.0626831	0.244094	-0.0108303	-0.0022779	-0.0104012	0	0.0452261	0.0453461	-0.00787402	0.00287632
	3.575	-0.00371747	0.00684932	0.00204499	0.0296496	0.0107914	0.261538	0.00591716	-0.00470958	-0.0105263	0.0384615	-0.141267	0.0490342	0.0653465	-0.014333	0.0584879	0.0635452	0.0297685	0.0252627	0.0183028			3.575	0.04	0.0431267	-0.00111235	0.047619	0	0	0.0622474	0.000861326	-0.0275229	-0.00396301	-0.0169492	0.0191898	0.091941	-0.010101	-0.0311493	-0.0544815	0.181102	0.0132371	-0.0022779	0.10847	0	-0.00502513	0.140811	-0.00787402	0.0795781
	3.625	0.0334572	0.109589	0.0674847	0.0142472	0.028777	0.2	-0.0414201	-0.0172684	-0.0105263	0	0.137091	0.0490342	-0.029703	-0.124587	0.0870185	-0.0702341	0.0738699	0.0610329	0.00166389			3.625	0.04	0.0161725	0.0211346	0.0147783	0	0.0714286	-0.00242522	-0.0335917	-0.0275229	-0.00396301	-0.0169492	-0.0234542	0.137344	-0.010101	-0.0311493	0.0158172	0.11811	0.0373045	-0.0022779	-0.0104012	0	-0.00502513	-0.0501193	-0.00787402	0.0412272
	3.675	-0.00371747	-0.0273973	0.0838446	0.045052	-0.00719424	0.446154	-0.0177515	0.0204082	-0.0105263	0	0.0257481	0.0490342	-0.029703	-0.102536	0.101284	0.197324	0.0297685	0.0431478	0.0349418			3.675	-0.00571429	-0.0107817	-0.0233593	0.0147783	0	0	0.0622474	-0.0335917	0.0458716	-0.00396301	-0.0169492	0.0618337	0.091941	-0.010101	-0.0311493	-0.0779145	0.181102	0.0373045	-0.0022779	0.0490342	0	-0.00502513	-0.0501193	0.0551181	-0.0354746
	3.725	-0.00371747	0.0410959	0.0674847	-0.0165576	0.028777	0.446154	0.0295858	-0.00470958	-0.0105263	0	-0.113431	0.0490342	0.0019802	-0.0363837	0.0870185	0.464883	0.0297685	0.0163201	-0.014975			3.725	0.04	0.0296496	-0.0233593	0.047619	0.111111	0	-0.00242522	0.000861326	-0.0275229	-0.00396301	-0.0169492	0.0191898	-0.0442679	-0.010101	0.0118153	0.0392501	0.307087	-0.0108303	0.0888383	-0.0104012	0	-0.00502513	-0.145585	-0.00787402	-0.0354746
	3.775	-0.00371747	0.00684932	0.0184049	0.0296496	-0.00719424	0.353846	0.0532544	0.0204082	-0.0105263	0	-0.0577592	0.0490342	0.0019802	-0.124587	-0.0128388	-0.0702341	0.117971	-0.0105075	0.0183028			3.775	-0.00571429	0.0296496	-0.0233593	0.0147783	0	0	-0.00242522	0.000861326	-0.0275229	-0.00396301	-0.0169492	0.189765	0.046538	-0.010101	0.0118153	-0.0544815	0.181102	0.0373045	-0.0022779	-0.0104012	0	0.0452261	0.236277	-0.00787402	-0.0354746
	3.825	0.0334572	0.0410959	0.0511247	-0.00115518	0.028777	0.446154	0.0532544	-0.0172684	0.0315789	0	0.0814196	0.0490342	-0.0455446	-0.124587	0.0442225	0.197324	0.117971	0.0342052	0.00166389			3.825	-0.00571429	0.0431267	-0.00111235	0.0147783	0	0	-0.00242522	-0.0335917	-0.0275229	-0.00396301	-0.0169492	0.0618337	0.00113507	-0.010101	0.0547798	0.132982	0.0551181	0.0373045	-0.0022779	-0.0104012	0	-0.00502513	0.140811	-0.00787402	0.00287632
	3.875	-0.00371747	0.00684932	0.0347648	-0.00115518	-0.00719424	0.292308	0.0295858	-0.0172684	-0.0105263	0	-0.085595	-0.0104012	0.0178218	-0.0584344	0.0442225	-0.0702341	-0.014333	0.0163201	-0.014975			3.875	-0.00571429	0.0161725	-0.00111235	0.0147783	0.0555556	0	-0.00242522	0.0353144	-0.0275229	0.101717	-0.0169492	0.0191898	0.046538	-0.010101	-0.0311493	-0.0310486	0.181102	0.0132371	-0.0022779	-0.0104012	0	-0.00502513	-0.0501193	-0.00787402	-0.0354746
	3.925	-0.00371747	-0.0273973	0.0511247	0.0142472	0.028777	0.323077	-0.0414201	-0.00470958	-0.0105263	0	-0.169102	-0.0104012	-0.0455446	-0.102536	0.0584879	-0.0702341	-0.014333	0.0163201	0.00166389			3.925	-0.00571429	0.0296496	0.0433815	0.0147783	0.0555556	0	-0.00242522	-0.0335917	-0.0275229	-0.00396301	-0.0169492	0.0618337	0.00113507	0.191919	-0.0311493	0.0392501	0.370079	0.0132371	-0.0022779	-0.0104012	0	-0.00502513	0.140811	-0.00787402	-0.0354746
	3.975	-0.00371747	-0.0273973	0.0347648	0.0142472	-0.00719424	0.230769	0.0295858	0.0204082	-0.0105263	0	-0.00208768	-0.0104012	-0.0138614	-0.102536	0.0584879	0.0635452	0.162073	0.0699754	-0.014975			3.975	-0.00571429	-0.0107817	0.0211346	-0.0180624	0	0	-0.00242522	0.0353144	0.0458716	-0.00396301	0.322034	0.0191898	0.137344	0.191919	-0.0311493	-0.0076157	0.244094	0.0132371	0.0888383	-0.0104012	0	0.0452261	0.0453461	-0.00787402	0.00287632

## Sheet: Fig 1e
		SCN sustained cells, normalised resposne																																										SCN transient cells, normalised resposne
	Time	1	2	3	4	5	6	7	8	9	10	11	12	13	14	15	16	17	18	19	20	21	22	23	24	25	26	27	28	29	30	31	32	33	34	35	36	37	38	39			Time	1	2	3	4	5	6
	-1.975	-0.22449	-0.0596026	0.0134529	0.0159902	-0.511335	-0.0338681	0.0324315	-0.0116037	0.0661998	-0.049299	-0.00358423	-0.030445	-0.19403	-0.0273973	0.178886	-0.00534759	-0.00271821	-0.0316875	-0.0833333	-0.0859729	0.0433483	0.0646827	0.0322581	0.0685413	-0.0993658	-0.0472973	-0.14082	-0.0132159	-0.0431734	0.0279465	0.0153846	-0.0441386	0.206511	0.0883191	0.326923	-0.0526316	-0.0275928	-0.00917431	-0.130742			-1.975	-0.2	-0.102362	-0.0182239	0.047619	-0.111111	-0.0232192
	-1.925	-0.22449	-0.0596026	-0.0164425	-0.00861009	0.143577	-0.105169	0.00376277	0.0121988	0.0395198	-0.0312076	-0.051374	-0.405152	0.0618337	-0.164384	-0.0557185	-0.0124777	0.0335246	0.027266	0.125	0.00452489	0.103139	-0.0203462	-0.290323	-0.00175747	-0.0147992	0.0878378	0.0730838	-0.0132159	0.00942362	0.125152	-0.0830769	0.0507831	0.0437436	0.202279	-0.442308	-0.148325	0.0104662	-0.0353866	-0.0522183			-1.925	0.2	0.212598	0.028059	0.0598291	-0.031746	-0.0232192
	-1.875	-0.22449	0.470199	0.0134529	-0.131611	-0.209068	0.0730838	0.0252643	0.0598036	0.0195098	-0.103573	0.235364	-0.030445	0.147122	-0.0958904	0.0615836	0.00178253	-0.0268801	0.145173	0.125	-0.176471	-0.0164425	0.0525357	0.0322581	0.0509666	0.0133897	-0.0135135	-0.0338681	0.104258	-0.0431734	-0.0206561	0.0646154	-0.0821073	0.00305188	-0.025641	-0.0576923	-0.0845295	-0.0656518	-0.00917431	0.057715			-1.875	-0.0666667	0.212598	0.00491756	0.035409	0.047619	-0.00747737
	-1.825	-0.0204082	0.205298	-0.0762332	-0.0578106	-0.00755668	-0.0338681	0.00376277	0.00029753	-0.0605303	0.113523	-0.146953	0.250585	-0.108742	-0.0273973	0.0615836	-0.00534759	-0.0147992	-0.0611643	0.0833333	0.18552	-0.0164425	0.0889766	-0.290323	-0.0544815	0.210712	-0.0810811	0.0374332	-0.0866373	0.00942362	-0.0692588	-0.0338462	0.0317988	0.125127	-0.025641	-0.25	-0.116427	0.0104662	0.0563565	0.0263055			-1.825	0.2	0.0551181	0.00491756	0.0720391	-0.031746	-0.00747737
	-1.775	0.387755	-0.456954	-0.0762332	-0.0332103	-0.209068	0.0730838	0.053933	-0.118715	-0.0271803	0.0230665	0.0919952	-0.311475	0.232409	-0.0958904	-0.173021	-0.00534759	0.0456056	-0.00221076	0	-0.176471	0.103139	-0.0203462	-0.290323	-0.00175747	-0.0711769	-0.0810811	0.00178253	0.0748899	0.00942362	0.0765492	-0.0584615	0.145705	0.104781	-0.139601	-0.0576923	0.0749601	-0.103711	-0.0878113	0.0106007			-1.775	0.0666667	-0.102362	-0.0413653	0.023199	0.047619	-0.0232192
	-1.725	-0.0204082	0.0728477	0.0134529	0.0159902	-0.209068	0.00178253	0.0109299	0.0598036	-0.0138403	0.0411578	0.139785	0.344262	-0.19403	0.0410959	-0.173021	-0.00534759	-0.00271821	0.0567428	-0.0416667	0.0950226	0.0433483	-0.0932281	0.0322581	-0.00175747	-0.212121	-0.182432	0.0374332	0.104258	-0.0081087	0.0765492	-0.0830769	0.0128144	-0.0376399	-0.025641	0.423077	-0.0526316	0.23882	-0.0222805	0.0420102			-1.725	-0.0666667	-0.102362	0.0627712	0.035409	-0.111111	-0.038961
	-1.675	0.183673	0.205298	0.0134529	0.0405904	-0.00755668	0.180036	-0.0105716	-0.0711098	-0.0271803	-0.0673903	-0.051374	-0.311475	-0.0234542	-0.0273973	-0.0557185	-0.0124777	0.00936273	-0.0316875	-0.0416667	-0.266968	0.103139	0.0282417	-0.290323	-0.0193322	-0.0147992	0.155405	0.0374332	0.00146843	0.00942362	0.125152	0.163077	-0.0441386	-0.017294	-0.025641	-0.153846	0.202552	-0.0275928	0.0432503	0.0734197			-1.675	0.333333	-0.259843	-0.0529361	-0.025641	0.047619	-0.00747737
	-1.625	0.387755	-0.456954	0.0433483	0.212792	0.093199	-0.212121	-0.0320731	-0.106813	-0.00717025	0.0230665	-0.00358423	0.437939	0.232409	0.178082	0.296188	0.0231729	-0.0147992	0.027266	0	-0.0859729	0.16293	0.00394777	0.0322581	-0.0544815	-0.0147992	0.155405	-0.14082	0.0602056	0.0181898	-0.0206561	-0.00923077	-0.0631229	0.00305188	0.65812	0.423077	-0.116427	0.0865842	-0.0222805	-0.00510404			-1.625	-0.0666667	0.0551181	0.0164883	0.023199	0.047619	-0.0232192
	-1.575	-0.22449	-0.456954	-0.0164425	-0.00861009	0.0428212	0.00178253	-0.00340441	-0.0711098	-0.0271803	-0.0131162	-0.146953	-0.124122	-0.108742	-0.0273973	0.178886	0.00178253	0.00936273	-0.120118	0.0416667	0.00452489	0.16293	-0.0203462	0.0322581	0.086116	-0.0993658	0.358108	-0.0338681	0.0895742	0.026956	0.173755	-0.0584615	0.0317988	-0.119023	-0.025641	0.0384615	-0.0207337	0.162702	0.0563565	-0.0208088			-1.575	-0.2	-0.102362	-0.0413653	0.023199	-0.111111	0.05549
	-1.525	-0.0204082	-0.0596026	-0.0463378	0.138991	0.0428212	-0.105169	-0.0105716	0.0479024	-0.0271803	0.0954319	-0.051374	-0.405152	-0.108742	0.0410959	-0.173021	-0.00534759	0.0818484	-0.0316875	0.0416667	0.18552	-0.0164425	-0.0567871	-0.290323	-0.0896309	0.0133897	-0.216216	-0.105169	-0.0132159	0.00942362	-0.117861	0.0646154	0.0887518	0.0844354	0.316239	0.134615	-0.0526316	-0.255947	0.0694626	-0.00510404			-1.525	-0.0666667	0.0551181	0.0859126	-0.001221	0.126984	-0.038961
	-1.475	-0.0204082	0.470199	-0.0164425	-0.131611	-0.360202	0.0730838	0.0897689	-0.0473073	-0.00050025	-0.049299	-0.146953	-0.217799	0.317697	0.0410959	-0.0557185	0.00891266	0.00936273	-0.0611643	-0.0833333	0.18552	-0.0762332	-0.0446401	-0.290323	-0.0193322	-0.0993658	-0.0472973	0.0374332	0.0161527	0.00942362	-0.0206561	-0.0830769	0.0128144	-0.0376399	0.430199	-0.25	0.0749601	0.0104662	0.0563565	-0.0208088			-1.475	0.0666667	0.212598	0.0859126	0.023199	-0.111111	-0.00747737
	-1.425	0.183673	0.602649	-0.0164425	0.0651907	-0.15869	-0.105169	0.0682673	-0.0235049	-0.0338503	0.0230665	0.0442055	-0.498829	-0.108742	-0.0273973	-0.0557185	-0.0124777	-0.0147992	0.0862196	0.0416667	0.0950226	-0.0762332	0.0403887	-0.290323	0.103691	0.0979563	0.0202703	-0.0695187	-0.071953	0.0444883	0.0279465	0.236923	-0.00616991	-0.220753	0.0883191	-0.153846	-0.0526316	0.0104662	0.0301442	0.0263055			-1.425	0.2	-0.102362	-0.0413653	-0.037851	-0.031746	-0.038961
	-1.375	0.387755	0.0728477	-0.0762332	-0.0578106	0.445844	-0.0695187	0.00376277	-0.0949122	-0.00050025	-0.0131162	-0.194743	0.250585	0.232409	-0.0273973	0.178886	0.00891266	-0.0147992	0.0567428	-0.0416667	-0.176471	-0.0164425	0.00394777	0.0322581	-0.00175747	-0.0993658	-0.114865	-0.0338681	-0.0279001	-0.0081087	-0.117861	-0.0338462	-0.0251542	0.165819	0.0883191	0.134615	0.23445	0.162702	-0.0353866	-0.0522183			-1.375	-0.333333	-0.102362	-0.0760775	-0.0744811	0.126984	-0.038961
	-1.325	0.183673	-0.0596026	0.0134529	-0.0332103	0.0428212	-0.105169	-0.0464075	0.00029753	-0.0338503	-0.0312076	-0.0991637	-0.030445	-0.0234542	-0.0958904	0.0615836	0.030303	0.00936273	-0.0316875	0	-0.0859729	-0.0164425	-0.0203462	-0.290323	-0.0544815	0.0133897	-0.148649	0.108734	-0.0279001	-0.0431734	-0.0206561	0.138462	-0.0251542	0.0233978	-0.253561	0.134615	0.170654	0.124643	-0.00917431	0.0734197			-1.325	0.0666667	0.212598	-0.0182239	-0.037851	-0.031746	-0.0232192
	-1.275	0.183673	-0.324503	-0.0164425	0.0159902	0.093199	0.0730838	0.0180971	-0.0116037	-0.00717025	0.0592492	0.0442055	0.156909	-0.0234542	-0.0273973	0.0615836	-0.00534759	-0.0268801	-0.0316875	0	0.18552	0.0433483	-0.0324932	0.677419	-0.0720562	-0.0711769	-0.216216	-0.105169	0.0748899	0.000657462	-0.0692588	0.04	-0.0631229	-0.0579858	-0.139601	-0.0576923	-0.0207337	-0.0275928	-0.0222805	0.0263055			-1.275	-0.0666667	-0.259843	0.0164883	0.010989	-0.031746	0.0397481
	-1.225	-0.22449	-0.0596026	0.0134529	-0.0824108	-0.108312	0.00178253	-0.0392403	0.0479024	0.0128398	0.0411578	-0.00358423	-0.030445	-0.108742	-0.0273973	-0.0557185	-0.00534759	-0.0268801	-0.0316875	0	0.0950226	-0.0164425	-0.0689341	0.0322581	-0.00175747	0.238901	-0.0810811	0.0374332	0.0161527	-0.0344072	0.0765492	-0.156923	-0.0441386	0.104781	-0.025641	-0.25	0.0749601	0.23882	0.134993	-0.067923			-1.225	-0.2	0.0551181	-0.00665317	0.0842491	0.047619	-0.0861865
	-1.175	-0.22449	-0.324503	-0.0762332	-0.131611	-0.00755668	0.108734	-0.0320731	0.0955073	0.00616975	-0.0673903	0.187575	0.0632319	-0.19403	-0.0273973	0.296188	0.00178253	0.0214437	-0.0906411	0.0833333	0.0950226	-0.0164425	0.0160947	0.354839	0.0509666	0.0133897	0.0540541	0.0374332	0.00146843	0.000657462	-0.0692588	0.0646154	0.107736	0.0844354	0.0883191	0.134615	-0.212121	0.124643	0.0694626	-0.00510404			-1.175	0.466667	-0.102362	-0.0182239	-0.037851	-0.031746	-0.038961
	-1.125	0.387755	-0.192053	-0.0164425	0.0159902	-0.00755668	0.00178253	0.0395986	0.131211	0.0128398	0.0230665	-0.051374	0.0632319	-0.0234542	-0.0273973	-0.0557185	-0.00534759	0.00936273	-0.0316875	-0.0833333	0.00452489	-0.0762332	0.0282417	0.354839	-0.00175747	0.0415786	0.0540541	0.144385	-0.0132159	0.0181898	-0.0206561	-0.0584615	0.0128144	-0.0986775	-0.367521	0.134615	0.106858	0.0104662	-0.00917431	0.057715			-1.125	0.333333	0.212598	0.00491756	0.023199	-0.111111	0.0240063
	-1.075	-0.0204082	0.205298	0.0433483	-0.0824108	0.29471	-0.0338681	-0.0249059	-0.0592086	-0.0471903	-0.049299	-0.290323	-0.217799	0.0618337	-0.0958904	0.0615836	0.00178253	-0.0268801	-0.00221076	-0.0416667	-0.176471	-0.0164425	0.0403887	0.0322581	-0.0369069	0.0415786	-0.0135135	0.180036	0.00146843	0.0357221	0.0765492	0.0153846	0.0128144	0.104781	0.0883191	0.230769	0.202552	-0.255947	0.00393185	-0.00510404			-1.075	0.0666667	0.0551181	-0.0413653	-0.0622711	-0.031746	-0.00747737
	-1.025	-0.22449	-0.0596026	0.0433483	0.0159902	-0.00755668	0.144385	0.0109299	-0.0354061	-0.0405203	0.0411578	-0.0991637	0.250585	-0.0234542	0.109589	0.178886	-0.00534759	-0.0268801	-0.0316875	-0.0833333	-0.176471	0.0433483	-0.0324932	-0.290323	-0.00175747	-0.0147992	-0.0472973	0.180036	0.0161527	0.00942362	-0.0206561	-0.00923077	0.107736	-0.139369	-0.253561	-0.25	0.138756	0.0104662	0.0301442	-0.067923			-1.025	-0.2	-0.102362	0.028059	0.023199	0.126984	0.134199
	-0.975	-0.0204082	-0.0596026	-0.0762332	-0.00861009	0.29471	0.00178253	-0.00340441	-0.0235049	0.0128398	-0.0854817	0.235364	0.344262	-0.0234542	0.0410959	-0.173021	-0.00534759	0.00936273	-0.0611643	-0.0416667	0.276018	-0.0762332	0.0889766	0.354839	-0.0369069	0.0133897	0.189189	-0.14082	-0.0132159	-0.025641	-0.0206561	0.0892308	0.183673	-0.017294	0.202279	0.230769	0.0111643	-0.217888	0.0694626	-0.0522183			-0.975	0.0666667	-0.259843	-0.0876482	-0.001221	0.047619	-0.00747737
	-0.925	-0.0204082	-0.0596026	0.0433483	0.0159902	-0.259446	0.0374332	-0.0464075	0.0360012	0.0328498	-0.0131162	0.0442055	0.250585	-0.0234542	-0.0958904	-0.0557185	-0.00534759	-0.0147992	0.0567428	-0.0833333	0.0950226	0.103139	0.0525357	-0.290323	-0.00175747	0.182523	0.0540541	0.108734	-0.0425844	0.026956	-0.0692588	-0.156923	-0.0251542	0.0640895	-0.025641	-0.0576923	-0.244019	-0.294006	0.108781	0.0106007			-0.925	0.0666667	0.0551181	0.0512005	0.120879	0.126984	-0.0232192
	-0.875	-0.0204082	-0.192053	-0.0164425	0.0405904	0.143577	-0.0338681	-0.0320731	0.0121988	-0.0138403	-0.0131162	-0.146953	0.250585	0.0618337	0.178082	-0.173021	0.0160428	-0.00271821	0.0567428	0.0416667	-0.0859729	-0.0762332	0.00394777	-0.290323	0.0158172	0.0415786	0.0202703	-0.14082	0.0161527	0.0357221	0.125152	-0.0584615	-0.120076	-0.0376399	0.0883191	-0.25	0.0111643	-0.332065	-0.0222805	-0.0208088			-0.875	-0.0666667	0.0551181	-0.00665317	-0.0622711	-0.031746	0.0869736
	-0.825	-0.22449	0.205298	0.0433483	0.0897909	0.193955	-0.0338681	0.0180971	0.0241	-0.0205103	0.0230665	0.187575	0.344262	-0.19403	0.109589	-0.0557185	0.0160428	-0.0268801	-0.0611643	0.0416667	-0.0859729	-0.0762332	-0.0567871	0.0322581	0.0158172	-0.0993658	0.0540541	0.00178253	-0.071953	0.000657462	-0.0206561	-0.0584615	0.0128144	-0.0579858	-0.025641	-0.153846	0.0430622	0.0104662	-0.0484928	0.0734197			-0.825	-0.2	-0.102362	0.028059	-0.0500611	-0.031746	-0.0232192
	-0.775	-0.22449	-0.456954	0.0732436	0.163592	0.143577	-0.0338681	-0.0607418	-0.0235049	-0.00050025	-0.049299	0.139785	0.156909	0.0618337	0.246575	-0.173021	-0.00534759	-0.00271821	-0.0611643	-0.0416667	0.0950226	-0.0762332	-0.0689341	0.0322581	-0.0369069	-0.155743	-0.0472973	0.0374332	0.030837	-0.0607057	-0.0692588	0.113846	-0.0251542	0.0640895	0.430199	-0.0576923	0.0430622	-0.14177	-0.0878113	-0.0522183			-0.775	-0.2	0.370079	0.00491756	0.035409	-0.031746	-0.0232192
	-0.725	-0.22449	-0.192053	-0.0164425	0.0159902	0.0428212	0.0730838	0.0109299	-0.0235049	0.00616975	-0.0312076	0.187575	0.0632319	0.232409	-0.164384	-0.173021	-0.00534759	-0.0147992	0.0862196	-0.0416667	0.0950226	-0.0164425	-0.0324932	0.0322581	0.0509666	-0.0711769	0.0540541	0.0374332	-0.0132159	0.0795529	-0.0692588	-0.0338462	-0.00616991	-0.119023	-0.253561	-0.153846	0.0430622	-0.14177	-0.061599	-0.0208088			-0.725	-0.333333	-0.102362	-0.0876482	-0.0500611	-0.031746	-0.00747737
	-0.675	0.183673	0.0728477	-0.0164425	-0.0332103	-0.00755668	-0.105169	0.0180971	0.0241	0.0328498	-0.0131162	0.0442055	-0.030445	-0.0234542	-0.164384	-0.0557185	0.00178253	-0.00271821	-0.00221076	-0.0416667	0.00452489	-0.0762332	0.0525357	0.0322581	0.0509666	0.126145	0.222973	0.0374332	-0.0425844	0.026956	-0.0206561	-0.0338462	-0.00616991	-0.0783316	-0.367521	0.230769	0.23445	-0.0275928	0.00393185	-0.0522183			-0.675	-0.0666667	0.0551181	0.0164883	-0.001221	-0.031746	0.0240063
	-0.625	-0.22449	-0.192053	0.0732436	0.0651907	0.0428212	0.0730838	0.0180971	0.0121988	-0.0271803	-0.103573	0.187575	-0.217799	0.147122	0.0410959	0.0615836	-0.00534759	-0.00271821	0.0862196	0	-0.0859729	-0.0762332	-0.105375	0.0322581	-0.0193322	-0.042988	0.0540541	-0.0338681	-0.0425844	-0.0081087	-0.0692588	0.0892308	0.0128144	0.00305188	0.316239	-0.153846	-0.148325	-0.0656518	-0.0222805	-0.0365135			-0.625	0.333333	-0.259843	-0.0182239	-0.001221	-0.111111	0.0397481
	-0.575	-0.22449	-0.456954	0.0732436	0.0405904	-0.259446	0.00178253	0.0826017	-0.0711098	0.0461898	0.0592492	0.139785	-0.124122	0.147122	-0.0273973	-0.173021	-0.0124777	-0.00271821	0.115696	0	-0.176471	0.0433483	0.0403887	0.0322581	0.0333919	0.0697674	0.0540541	0.108734	-0.0279001	0.0444883	0.125152	0.113846	-0.0821073	-0.159715	-0.253561	-0.0576923	-0.116427	-0.0656518	0.00393185	0.0891245			-0.575	0.0666667	0.0551181	0.0512005	-0.013431	-0.031746	0.0869736
	-0.525	0.387755	-0.192053	0.103139	-0.00861009	0.193955	0.0374332	-0.0249059	0.0717048	0.0661998	0.0592492	-0.194743	0.156909	-0.19403	0.0410959	-0.0557185	-0.0124777	0.00936273	0.0862196	0	-0.0859729	0.103139	-0.0324932	0.354839	-0.0193322	-0.0711769	-0.0472973	0.0374332	-0.0425844	0.000657462	-0.0206561	0.04	0.0317988	0.145473	-0.253561	0.326923	-0.0207337	-0.217888	-0.00917431	-0.0208088			-0.525	-0.333333	0.0551181	-0.0645068	-0.0744811	-0.111111	0.0240063
	-0.475	-0.22449	-0.721854	-0.0164425	-0.0824108	-0.360202	0.144385	-0.0320731	-0.0473073	0.0395198	0.00497512	-0.194743	0.156909	-0.108742	-0.0273973	-0.0557185	0.00178253	0.0214437	0.027266	0.0416667	0.457014	-0.0762332	-0.0324932	0.0322581	-0.0369069	0.0979563	-0.0135135	-0.105169	0.00146843	-0.0344072	-0.0692588	-0.00923077	-0.0251542	0.00305188	-0.253561	-0.346154	-0.0845295	0.0485252	0.017038	0.0106007			-0.475	-0.0666667	-0.102362	0.0743419	0.035409	-0.031746	0.00826446
	-0.425	-0.22449	0.337748	0.0134529	-0.0578106	-0.00755668	-0.176471	0.00376277	-0.0473073	-0.0338503	0.0954319	-0.0991637	-0.124122	0.317697	0.109589	0.0615836	0.0160428	0.0214437	-0.00221076	-0.0416667	0.0950226	-0.0762332	0.0403887	0.0322581	0.0509666	0.154334	0.0202703	-0.0338681	0.030837	-0.0168749	-0.0206561	-0.0338462	0.107736	0.104781	-0.139601	0.0384615	-0.0845295	0.0865842	-0.0222805	0.0106007			-0.425	-0.0666667	0.0551181	-0.0297946	-0.0500611	-0.031746	-0.038961
	-0.375	0.387755	0.337748	-0.0164425	0.0405904	0.445844	0.108734	-0.00340441	0.0479024	0.0195098	0.0411578	-0.051374	-0.030445	-0.279318	-0.0273973	0.0615836	-0.0124777	0.00936273	-0.0906411	0.0416667	0.0950226	-0.0164425	0.00394777	-0.290323	0.0685413	-0.0147992	-0.0472973	-0.0338681	0.00146843	-0.025641	-0.0206561	-0.0830769	-0.13906	0.0233978	-0.139601	0.0384615	0.0430622	-0.179829	-0.061599	-0.0836278			-0.375	0.0666667	0.0551181	-0.0182239	-0.013431	-0.031746	0.00826446
	-0.325	-0.0204082	0.470199	0.0134529	-0.00861009	-0.410579	0.00178253	0.0611002	-0.0116037	-0.00717025	0.0230665	0.0919952	-0.030445	-0.108742	0.109589	-0.173021	0.0160428	0.0214437	0.027266	0.125	-0.0859729	-0.0762332	0.0525357	0.677419	-0.00175747	0.0415786	0.0878378	0.0730838	-0.0279001	-0.0081087	-0.0206561	-0.107692	0.0697674	-0.0376399	-0.253561	-0.0576923	0.0749601	-0.14177	-0.0353866	-0.0365135			-0.325	-0.2	-0.102362	0.028059	0.010989	-0.031746	0.0240063
	-0.275	-0.0204082	0.602649	0.0134529	0.0897909	0.143577	0.0730838	-0.0105716	0.0121988	-0.0205103	-0.0312076	-0.0991637	-0.124122	0.402985	0.109589	0.178886	-0.00534759	-0.038961	0.027266	0	0.00452489	0.0433483	-0.00819921	-0.290323	0.0333919	0.182523	-0.0135135	0.00178253	-0.071953	0.00942362	0.173755	-0.0584615	0.0887518	0.0437436	-0.253561	-0.0576923	-0.244019	0.467174	-0.061599	-0.0993325			-0.275	0.333333	-0.102362	0.0396297	-0.0500611	0.285714	0.0397481
	-0.225	-0.22449	0.735099	-0.0762332	-0.0332103	0.093199	0.144385	-0.0607418	0.0717048	0.0128398	0.00497512	-0.051374	-0.217799	0.0618337	0.109589	0.0615836	0.00178253	0.00936273	-0.0611643	-0.0833333	0.00452489	-0.0164425	0.0160947	0.0322581	-0.0544815	-0.0993658	-0.182432	-0.0695187	0.030837	-0.0081087	0.0279465	0.04	-0.0251542	0.0437436	-0.253561	0.0384615	0.170654	0.276879	0.017038	0.151943			-0.225	-0.0666667	-0.102362	0.00491756	0.010989	0.047619	0.0240063
	-0.175	0.387755	-0.192053	0.0134529	-0.0332103	-0.108312	0.00178253	-0.0177388	0.0717048	0.0328498	0.0411578	0.0442055	0.344262	-0.108742	0.0410959	-0.173021	0.00891266	-0.0268801	-0.0316875	0.0833333	-0.0859729	0.0433483	0.0160947	-0.290323	-0.0720562	-0.127555	-0.148649	0.0374332	-0.0132159	-0.0081087	-0.0206561	0.0892308	-0.13906	-0.119023	0.430199	0.0384615	0.0111643	-0.179829	0.00393185	0.136239			-0.175	0.0666667	0.0551181	0.0396297	0.010989	-0.031746	0.0240063
	-0.125	-0.22449	0.337748	-0.106129	-0.0824108	-0.0579345	-0.0338681	-0.0392403	-0.0116037	-0.0138403	0.0230665	0.0442055	-0.217799	-0.0234542	-0.0273973	0.178886	0.00178253	-0.0147992	-0.0611643	0.0416667	-0.0859729	-0.0762332	-0.0567871	0.354839	0.0333919	0.0133897	-0.0472973	0.0374332	0.00146843	-0.0344072	-0.0692588	-0.0830769	-0.0441386	-0.139369	0.54416	0.0384615	-0.116427	0.352997	-0.0747051	0.0420102			-0.125	0.0666667	-0.102362	-0.00665317	0.035409	0.126984	-0.0547029
	-0.075	0.183673	-0.0596026	0.133034	-0.0332103	0.193955	-0.247772	-0.0320731	0.107409	0.0195098	-0.139756	0.0919952	-0.030445	-0.19403	-0.0958904	-0.0557185	0.00178253	-0.00271821	0.0567428	-0.0833333	-0.0859729	0.0433483	0.0282417	0.677419	0.0158172	-0.0147992	0.0878378	-0.105169	0.00146843	0.00942362	-0.0692588	-0.00923077	-0.0631229	0.0437436	-0.139601	0.326923	0.0749601	0.200761	0.017038	-0.00510404			-0.075	-0.0666667	0.370079	-0.0529361	-0.0622711	0.047619	-0.0232192
	-0.025	-0.0204082	-0.0596026	-0.0164425	0.0405904	0.143577	0.0374332	-0.0105716	-0.0354061	0.0128398	0.0954319	-0.00358423	-0.124122	-0.19403	-0.0958904	0.178886	-0.00534759	0.0214437	-0.00221076	0	-0.0859729	-0.0164425	0.0403887	-0.290323	-0.0369069	-0.0993658	0.0540541	-0.105169	0.00146843	-0.0344072	-0.0206561	0.0153846	-0.0251542	-0.0986775	-0.139601	-0.153846	-0.0526316	0.124643	-0.0222805	-0.00510404			-0.025	0.0666667	0.0551181	0.0512005	-0.037851	0.047619	-0.00747737
	0.025	0.183673	0.470199	0.103139	0.729397	0.395466	0.180036	1	1	1	0.981909	0.808841	0.531616	-0.0234542	-0.0958904	-0.173021	0.643494	0.504681	-0.0316875	0.0416667	0.366516	-0.0164425	0.47768	0.354839	0.613357	0.915433	0.493243	1	1	1	0.562576	0.212308	0.12672	0.165819	-0.139601	0.230769	0.0749601	-0.103711	0.226737	0.120534			0.025	-0.2	0.0551181	0.0743419	0.145299	0.126984	-0.0232192
	0.075	0.591837	-0.192053	1	1	1	1	0.505465	0.60726	0.76655	0.963817	1	0.531616	0.0618337	0.178082	0.41349	1	1	0.941046	1	0.819005	0.22272	1	0.677419	1	0.408034	0.222973	0.679144	0.353891	0.500329	1	1	1	0.898271	0.0883191	0.326923	0.489633	0.61941	0.65924	0.575972			0.075	0.466667	0.370079	1	0.97558	1	0.795356
	0.125	0.183673	-0.192053	0.133034	0.163592	0.697733	0.465241	0.175775	0.226421	0.3997	0.674355	0.426523	0.344262	0.232409	0.315068	1	0.244207	0.420115	0.616802	0.541667	0.18552	0.641256	0.914971	0.354839	0.929701	0.689922	0.391892	0.500891	0.38326	0.36007	-0.0206561	0.803077	0.468439	0.959308	0.430199	0.615385	0.712919	0.809705	1	1			0.125	0.466667	1	0.409893	0.73138	0.126984	0.905549
	0.175	0.183673	0.735099	0.133034	0.335793	0.798489	0.393939	0.354954	0.297828	0.41971	0.656264	0.617682	-0.217799	0.147122	0.383562	1	0.194296	0.347629	0.793662	0.166667	0.18552	0.581465	0.368357	1	0.683656	0.464412	0.222973	0.750446	0.28047	0.202279	0.562576	0.236923	0.449454	0.755849	1	0.134615	0.553429	0.429115	0.580603	0.450334			0.175	0.733333	-0.102362	-0.0182239	0.450549	0.047619	0.417552
	0.225	0.183673	0.86755	0.16293	0.237392	0.596977	0.286988	0.333453	0.226421	0.47307	0.60199	0.426523	0.71897	0.402985	0.246575	0.530792	0.144385	0.178496	0.941046	0.5	1	0.521674	0.331916	-0.290323	0.648506	0.661734	0.459459	0.679144	0.28047	0.456498	0.173755	0.458462	0.183673	0.613428	0.430199	0.711538	0.330144	0.885823	0.554391	0.497448			0.225	0.333333	0.685039	-0.145502	0.316239	0.126984	0.102715
	0.275	0.387755	0.205298	0.252616	0.261993	0.596977	0.251337	0.218778	0.238322	0.35301	0.638173	0.426523	-0.030445	0.488273	0.452055	0.765396	0.108734	0.130172	0.793662	0.333333	0.638009	1	0.295475	0.677419	0.859402	0.577167	0.763514	0.964349	0.471366	0.386369	0.0279465	0.68	0.297579	0.532045	-0.253561	0.519231	0.0430622	0.505233	0.410223	0.308991			0.275	0.333333	0.0551181	0.0164883	0.108669	0.047619	0.260134
	0.325	0.387755	-0.0596026	0.16293	0.434194	0.29471	0.500891	0.326286	0.0479024	0.34634	0.511533	0.808841	0.344262	-0.0234542	0.520548	0.178886	0.0588235	0.202658	0.941046	0.25	0.366516	0.641256	0.210446	-0.290323	0.70123	0.915433	1	0.572193	0.251101	0.368836	0.173755	0.507692	0.525392	0.715158	0.65812	0.134615	0.649123	0.581351	0.541284	0.403219			0.325	0.0666667	0.212598	0.028059	0.0720391	0.365079	0.22865
	0.375	0.183673	0.205298	0.0732436	0.261993	0.0428212	0.108734	0.24028	0.178816	0.25963	0.674355	1	0.906323	-0.19403	0.383562	-0.0557185	0.087344	0.154334	0.941046	0.458333	0.0950226	0.641256	0.0889766	0.0322581	0.507909	0.548978	0.358108	0.465241	0.38326	0.447732	0.27096	0.556923	0.582345	0.471007	-0.025641	0.615385	0.393939	0.124643	0.515072	0.513153			0.375	-0.0666667	0.370079	-0.0297946	-0.013431	0.126984	0.197166
	0.425	0.387755	0.0728477	0.103139	0.0897909	0.697733	0.286988	0.175775	0.262124	0.22628	0.493442	0.569892	0.344262	0.317697	0.452055	0.41349	0.0944742	0.22682	0.380987	0.25	0.0950226	0.402093	0.161858	0.0322581	0.525483	0.971811	0.493243	0.393939	0.38326	0.386369	0.173755	0.827692	0.582345	0.857579	0.0883191	-0.0576923	0.457735	0.352997	0.344692	0.591676			0.425	-0.2	0.212598	-0.0297946	0.0964591	0.126984	0.0869736
	0.475	0.387755	0.337748	0.103139	0.458795	0.29471	0.500891	0.283283	0.11931	0.32633	0.638173	0.474313	-0.217799	0.488273	0.520548	0.178886	0.0730838	0.142253	0.764186	0.416667	0.0950226	0.402093	0.161858	0.354839	0.543058	0.605356	0.864865	0.144385	0.441997	0.456498	0.0279465	0.556923	0.43047	0.735504	0.202279	0.134615	0.266348	0.200761	0.48886	0.513153			0.475	0.333333	-0.102362	-0.12236	0.0842491	0.126984	0.181425
	0.525	-0.22449	0.602649	0.16293	0.606396	0.244332	0.251337	0.297617	0.190717	0.28631	1	0.808841	0.156909	0.573561	0.0410959	0.0615836	0.030303	0.190577	0.764186	0.166667	0.276018	0.641256	0.222593	0.677419	0.420035	0.689922	0.560811	0.286988	0.221733	0.272409	0.368165	0.852308	0.544376	0.796541	0.54416	0.230769	0.457735	0.961941	0.462647	0.497448			0.525	0.0666667	0.527559	-0.0529361	0.120879	-0.031746	0.118457
	0.575	-0.0204082	1	0.103139	0.483395	0.445844	0.500891	0.190109	0.250223	0.35968	0.511533	1	0.437939	0.488273	0.726027	0.530792	0.0802139	0.130172	0.498895	0.208333	0.276018	0.461883	0.00394777	-0.290323	0.297012	0.408034	0.459459	0.358289	0.192364	0.254876	0.173755	0.655385	0.56336	0.776195	0.316239	0.326923	0.457735	0.276879	0.580603	0.528857			0.575	0.466667	-0.102362	-0.0645068	0.0964591	0.285714	0.149941
	0.625	0.795918	0.602649	0.16293	0.286593	0.143577	0.42959	0.24028	0.178816	0.43305	0.493442	0.569892	-0.030445	1	0.657534	0.648094	0.0516934	0.0335246	0.705232	0	0.18552	0.402093	0.125418	0.0322581	0.420035	0.408034	0.527027	0.215686	0.17768	0.316239	0.416768	0.458462	0.506407	0.735504	0.0883191	0.326923	0.330144	0.809705	0.449541	0.654495			0.625	1	-0.259843	-0.0760775	0.133089	-0.031746	0.149941
	0.675	-0.22449	-0.0596026	0.0433483	0.581796	0.596977	0.393939	0.197276	0.0955073	0.27297	0.511533	0.808841	-0.124122	0.317697	0.383562	0.296188	0.0659537	0.166415	0.498895	0.0416667	0.728507	0.282511	0.113271	0.0322581	0.244288	0.633545	0.594595	0.358289	0.104258	0.403901	0.222357	0.384615	0.278595	0.735504	0.430199	0.326923	0.617225	0.467174	0.515072	0.497448			0.675	-0.0666667	0.0551181	0.0164883	0.0842491	0.126984	0.05549
	0.725	-0.0204082	0.0728477	0.342302	0.384994	0.395466	0.180036	0.211611	0.190717	0.32633	0.565807	0.235364	0.156909	0.317697	0.589041	0.178886	0.0730838	0.0818484	0.646279	0.125	0.457014	0.402093	0.0403887	0.0322581	0.349736	0.436223	0.560811	0.286988	0.148311	0.386369	0.222357	0.753846	0.582345	0.633774	0.316239	0.519231	0.330144	0.733587	0.541284	0.591676			0.725	1	0.370079	-0.0182239	0.035409	0.047619	0.197166
	0.775	0.591837	0.602649	0.0433483	0.335793	0.496222	0.180036	0.125605	0.178816	0.20627	0.620081	0.426523	-0.124122	0.402985	0.383562	0.530792	0.101604	0.0818484	0.882093	0.125	0.0950226	0.282511	0.149712	0.0322581	0.490334	0.7463	0.459459	0.286988	0.0748899	0.36007	0.222357	0.704615	0.373517	1	0.202279	0.711538	0.393939	0.352997	0.475754	0.70161			0.775	-0.0666667	0.0551181	-0.0182239	0.157509	0.047619	0.118457
	0.825	-0.0204082	-0.324503	0.282511	0.237392	0.445844	0.180036	0.125605	0.0241	0.29965	0.620081	0.761051	0.344262	0.0618337	0.589041	0.0615836	0.115865	0.130172	0.764186	0.291667	0.366516	0.820628	0.210446	0.0322581	0.279438	0.548978	0.358108	0.108734	0.236417	0.36007	0.0279465	0.729231	0.582345	0.593082	0.0883191	0.711538	0.425837	0.695528	0.279161	0.591676			0.825	0.2	0.0551181	0.0396297	-0.013431	0.285714	0.0397481
	0.875	0.183673	0.86755	0.0433483	0.532595	0.193955	0.322638	0.211611	0.143112	0.35301	0.439168	0.665472	0.156909	0.914712	0.246575	-0.0557185	0.115865	0.0818484	0.852616	0.5	0.457014	0.342302	0.0403887	-0.290323	0.297012	0.887245	0.527027	0.42959	0.265786	0.403901	0.562576	0.507692	0.316564	0.776195	0.0883191	0.230769	0.553429	0.923882	0.593709	0.466038			0.875	0.333333	0.212598	-0.0413653	0.133089	0.206349	0.102715
	0.925	0.591837	0.602649	0.22272	0.360394	0.546599	0.180036	0.104103	0.0598036	0.21294	0.547716	0.283154	0.250585	-0.0234542	1	0.41349	0.087344	0.0939293	0.882093	0.0833333	0.728507	0.282511	0.0646827	-0.290323	0.279438	0.774489	0.391892	0.322638	0.118943	0.351304	0.125152	0.556923	0.392501	0.471007	0.316239	0.0384615	1	0.543292	0.65924	0.418924			0.925	0.2	-0.102362	0.0512005	-0.0500611	0.444444	0.102715
	0.975	0.591837	-0.324503	0.0134529	0.507995	0.193955	0.215686	0.268948	0.155013	0.37969	0.457259	0.569892	0.156909	0.402985	0.246575	0.0615836	0.0445633	0.118091	0.882093	0.125	0.18552	0.342302	0.101124	0.354839	0.191564	1	0.594595	0.215686	0.236417	0.228578	0.0765492	0.876923	0.392501	0.715158	0.0883191	0.230769	0.585327	0.61941	0.619921	0.528857			0.975	0.466667	0.0551181	-0.0529361	-0.013431	0.285714	0.102715
	1.025	0.387755	0.470199	0.16293	0.409594	0.395466	0.465241	0.175775	0.131211	0.29965	0.511533	0.569892	0.625293	0.488273	0.794521	0.178886	0.0730838	0.130172	0.764186	0.291667	0.366516	0.22272	0.174005	0.0322581	0.349736	0.408034	0.560811	0.322638	0.104258	0.342538	0.173755	0.507692	0.335548	0.857579	-0.025641	0.423077	0.712919	0.543292	0.528178	0.513153			1.025	0.0666667	0.370079	0.028059	0.145299	0.126984	0.102715
	1.075	0.591837	0.735099	0.133034	0.458795	0.496222	0.500891	0.132772	0.0955073	0.27297	0.692447	0.761051	0.531616	0.658849	0.178082	0.0615836	0.0802139	0.118091	0.734709	0.333333	0.276018	0.103139	0.0403887	-0.290323	0.297012	0.915433	0.358108	0.286988	0.0602056	0.263642	0.125152	0.384615	0.43047	0.552391	0.54416	0.230769	0.84051	0.467174	0.475754	0.575972			1.075	0.0666667	-0.259843	-0.0645068	0.0598291	0.206349	0.118457
	1.125	0.591837	0.205298	0.16293	0.114391	0.143577	0.251337	0.175775	0.0598036	0.31299	0.312528	0.904421	1	0.317697	0.452055	0.296188	0.101604	0.130172	0.734709	0.166667	0.366516	0.0433483	0.174005	-0.290323	0.261863	0.689922	0.493243	0.0374332	0.192364	0.316239	0.125152	0.778462	0.468439	0.369278	0.0883191	0.230769	0.425837	0.695528	0.370904	0.387515			1.125	0.2	0.212598	0.0164883	-0.0622711	0.047619	0.181425
	1.175	1	-0.192053	0.372197	0.409594	0.244332	0.286988	0.168608	0.0479024	0.333	0.692447	0.569892	0.625293	0.488273	0.726027	0.0615836	0.0730838	0.130172	0.734709	0.125	0.276018	0.22272	0.161858	0.677419	0.209139	0.633545	0.628378	0.215686	0.133627	0.237344	0.319563	0.606154	0.373517	0.674466	0.77208	1	0.425837	0.809705	0.567497	0.513153			1.175	0.2	0.212598	-0.00665317	0.035409	0.047619	0.0869736
	1.225	0.591837	0.337748	0.0433483	0.261993	-0.0579345	0.393939	0.139939	0.0717048	0.24629	0.439168	0.522103	-0.030445	0.488273	0.726027	0.0615836	0.0659537	0.0818484	0.970523	0.166667	0.0950226	0.282511	0.137565	-0.290323	0.209139	0.689922	0.628378	0.180036	0.148311	0.254876	0.125152	0.409231	0.373517	0.593082	0.202279	0.615385	0.489633	0.505233	0.462647	0.3404			1.225	0.2	0.527559	-0.0297946	0.023199	0.126984	0.0869736
	1.275	-0.0204082	0.86755	0.133034	0.311193	0.748111	0.144385	0.190109	0.190717	0.2663	0.511533	0.665472	0.71897	0.232409	0.520548	0.178886	0.0374332	0.0818484	0.882093	0.125	-0.266968	0.461883	0.307622	0.0322581	0.13884	0.718111	0.391892	0.108734	0.162996	0.289941	-0.117861	0.704615	0.525392	0.409969	0.316239	-0.0576923	0.298246	1	0.580603	0.308991			1.275	0.2	-0.102362	0.028059	-0.0622711	0.365079	0.0240063
	1.325	-0.22449	1	0.16293	0.138991	-0.0579345	0.42959	0.139939	0.0836061	0.29965	0.511533	0.330944	0.344262	0.317697	0.383562	0.0615836	0.0588235	0.0939293	0.734709	0.125	0.00452489	0.16293	0.113271	0.354839	0.226714	0.548978	0.695946	0.144385	0.133627	0.430199	0.0279465	0.655385	0.43047	0.776195	0.430199	-0.153846	0.681021	0.733587	0.475754	0.3404			1.325	0.2	0.0551181	0.00491756	0.010989	0.047619	0.0869736
	1.375	-0.0204082	0.602649	0.192825	0.458795	0.395466	0.215686	0.254614	0.143112	0.29298	0.746721	0.474313	0.0632319	0.147122	0.520548	0.178886	0.0730838	0.0818484	1	0.208333	0.00452489	0.402093	0.0646827	-0.290323	0.226714	0.802678	0.290541	0.251337	0.0748899	0.24611	0.0279465	0.532308	0.335548	0.572737	0.0883191	-0.0576923	0.521531	0.695528	0.449541	0.434629			1.375	-0.0666667	-0.259843	-0.0297946	0.120879	0.206349	0.102715
	1.425	-0.22449	-0.0596026	0.0134529	0.335793	0.546599	0.0730838	0.218778	0.107409	0.3997	0.565807	0.761051	0.71897	0.744136	0.178082	0.178886	0.0516934	0.0939293	0.528371	0.166667	0.0950226	0.0433483	0.113271	-0.290323	0.384886	0.633545	0.358108	0.251337	0.192364	0.237344	0.173755	0.606154	0.354533	0.755849	0.202279	0.230769	0.521531	1	0.515072	0.214762			1.425	0.466667	0.0551181	-0.0413653	-0.001221	0.365079	0.181425
	1.475	0.387755	0.735099	0.0433483	0.532595	0.244332	0.286988	0.190109	0.0955073	0.25963	0.457259	0.522103	0.250585	0.232409	0.452055	0.0615836	0.0588235	0.130172	0.675755	0.0416667	0.0950226	0.103139	0.23474	0.0322581	0.191564	0.633545	0.493243	0.251337	0.118943	0.24611	0.125152	0.507692	0.297579	0.633774	0.88604	0.326923	0.521531	0.771646	0.528178	0.356105			1.475	0.333333	-0.259843	0.0512005	0.035409	0.206349	0.0712318
	1.525	1	0.0728477	0.0732436	0.311193	-0.259446	0.144385	0.139939	0.0836061	0.35301	0.493442	0.95221	0.531616	-0.0234542	0.178082	-0.0557185	0.0588235	0.0576865	0.528371	0.291667	0.0950226	0.282511	0.125418	0.0322581	0.191564	0.520789	0.527027	0.500891	0.17768	0.342538	0.222357	0.556923	0.354533	0.552391	0.316239	0.230769	0.553429	0.352997	0.161206	0.246172			1.525	-0.2	0.0551181	-0.0529361	-0.001221	0.126984	0.0712318
	1.575	0.387755	0.337748	-0.0463378	0.237392	0.546599	0.322638	0.139939	0.131211	0.31966	0.312528	0.761051	0.344262	0.402985	0.246575	0.178886	0.0445633	0.0939293	0.823139	0	0.457014	0.342302	0.101124	0.0322581	0.332162	0.379845	0.560811	0.180036	0.133627	0.175981	0.125152	0.876923	0.297579	0.694812	0.0883191	1	0.457735	0.391056	0.515072	0.575972			1.575	0.0666667	1	0.0164883	0.0842491	0.126984	0.0869736
	1.625	0.387755	0.337748	0.192825	0.384994	0.445844	0.358289	0.132772	0.11931	0.28631	0.276346	0.474313	0.71897	0.488273	0.452055	0.41349	0.0445633	0.118091	0.646279	0.25	0.0950226	0.0433483	0.295475	0.354839	0.314587	0.520789	0.290541	0.393939	0.162996	0.167215	0.125152	0.581538	0.56336	0.735504	0.316239	0.134615	0.776715	0.314938	0.475754	0.466038			1.625	0.333333	-0.259843	0.0164883	-0.025641	0.285714	0.05549
	1.675	0.591837	0.602649	0.103139	0.557196	0.193955	0.393939	0.254614	0.178816	0.31966	0.565807	0.569892	0.156909	0.488273	0.0410959	0.0615836	0.0374332	0.0818484	0.675755	0.166667	-0.0859729	0.103139	0.0646827	0.354839	0.349736	0.436223	0.358108	0.0730838	0.104258	0.333772	0.173755	0.556923	0.354533	0.532045	0.54416	0.615385	0.649123	0.581351	0.357798	0.466038			1.675	-0.0666667	-0.102362	-0.11079	0.023199	0.206349	0.102715
	1.725	0.183673	0.205298	0.0134529	0.163592	-0.108312	0.215686	0.261781	0.143112	0.17959	0.20398	0.283154	0.156909	0.573561	0.178082	0.0615836	0.0445633	0.0697674	0.557848	0.0416667	0.366516	0.22272	0.186152	-0.290323	0.349736	0.7463	0.290541	0.322638	0.133627	0.211045	0.0765492	0.458462	0.373517	0.532045	0.54416	0.615385	0.712919	0.733587	0.515072	0.230467			1.725	0.2	0.212598	-0.00665317	0.010989	-0.031746	0.102715
	1.775	0.183673	-0.192053	0.133034	0.237392	0.345088	0.500891	0.197276	0.11931	0.29965	0.222071	0.474313	-0.030445	0.658849	0.383562	0.41349	0.0516934	0.0214437	0.528371	0.25	0.0950226	0.22272	0.0768296	0.354839	0.173989	0.605356	0.560811	0.0730838	0.133627	0.202279	0.0765492	0.532308	0.373517	0.430315	0.430199	0.326923	0.521531	0.162702	0.410223	0.167648			1.775	0.0666667	0.0551181	-0.0413653	0.0720391	0.047619	0.0240063
	1.825	0.183673	0.602649	0.0433483	0.630996	0.395466	0.358289	0.11127	0.0955073	0.29965	0.475351	0.713262	0.437939	0.488273	0.383562	0.178886	0.101604	0.0697674	0.439941	0.291667	0.18552	0.22272	0.149712	0.677419	0.191564	0.577167	0.358108	0.251337	0.162996	0.351304	0.173755	0.852308	0.164689	0.430315	0.0883191	0.807692	0.425837	0.847764	0.31848	0.450334			1.825	-0.0666667	-0.102362	-0.0413653	-0.013431	0.047619	0.134199
	1.875	0.183673	0.470199	0.103139	0.261993	0.29471	0.144385	0.161441	0.0955073	0.32633	0.421076	0.426523	0.156909	0.744136	0.315068	0.41349	0.087344	0.0456056	0.557848	0.208333	0.457014	0.103139	0.198299	0.677419	0.209139	0.915433	0.560811	0.0730838	0.118943	0.237344	0.222357	0.68	0.411486	0.450661	0.202279	0.519231	0.457735	0.0104662	0.279161	0.356105			1.875	-0.0666667	0.212598	-0.00665317	-0.013431	-0.111111	0.00826446
	1.925	-0.22449	0.602649	-0.0164425	0.286593	0.193955	0.215686	0.147106	0.0717048	0.31299	0.366802	0.330944	0.812646	0.232409	0.520548	0.178886	0.0944742	0.10601	0.646279	0.208333	0.638009	0.342302	0.137565	0.0322581	0.156415	0.689922	0.189189	0.00178253	0.17768	0.272409	0.0279465	0.556923	0.240626	0.633774	0.430199	0.230769	0.170654	0.657469	0.593709	0.214762			1.925	0.0666667	-0.259843	0.028059	0.047619	0.047619	0.0869736
	1.975	0.387755	0.470199	0.133034	0.409594	0.093199	0.251337	0.125605	0.0598036	0.35968	0.638173	0.522103	0.531616	0.147122	0.246575	0.0615836	0.0802139	0.0818484	0.410464	0.208333	-0.0859729	0.103139	0.161858	0.354839	0.226714	0.464412	0.256757	0.00178253	0.104258	0.298707	0.0279465	0.852308	0.601329	0.369278	-0.025641	0.615385	0.585327	0.695528	0.344692	0.3404			1.975	0.2	0.212598	-0.0876482	0.0598291	-0.111111	0.05549
	2.025	0.591837	0.470199	0.0433483	0.458795	0.546599	0.358289	0.261781	0.250223	0.15291	0.475351	0.904421	0.250585	0.317697	0.178082	0.0615836	0.101604	0.130172	0.852616	0.166667	0.0950226	0.103139	0.380504	-0.290323	0.244288	0.633545	0.560811	0.42959	0.28047	0.254876	0.0279465	0.532308	0.316564	0.450661	0.316239	0.134615	0.712919	0.23882	0.541284	0.293286			2.025	0.2	-0.102362	-0.00665317	0.145299	0.047619	0.0712318
	2.075	-0.0204082	0.205298	0.133034	0.0159902	0.193955	0.215686	0.0754345	0.0479024	0.11289	0.0592492	0.0919952	0.0632319	0.0618337	0.109589	-0.0557185	0.108734	0.589248	0.705232	0.0416667	0.00452489	0.103139	0.0646827	0.354839	0.297012	0.548978	0.831081	0.393939	0.192364	0.105851	-0.0206561	0.163077	0.449454	0.450661	-0.367521	0.134615	0.776715	0.276879	0.161206	0.37181			2.075	-0.333333	-0.102362	0.20162	1	0.047619	1
	2.125	-0.0204082	-0.324503	0.103139	0.138991	-0.108312	0.286988	0.118438	0.0360012	0.21294	0.149706	0.283154	0.0632319	0.402985	0.315068	-0.0557185	0.151515	0.22682	0.351511	0.291667	-0.176471	0.103139	0.0525357	0.354839	0.332162	0.0979563	0.391892	0.108734	0.236417	0.0883191	-0.0692588	0.384615	0.183673	0.409969	0.0883191	0.423077	0.553429	0.124643	0.279161	0.261877			2.125	-0.0666667	-0.102362	0.236332	0.499389	0.206349	0.527745
	2.175	0.387755	0.337748	-0.0463378	-0.131611	0.697733	0.251337	0.0754345	-0.0473073	0.0795398	0.131615	0.283154	-0.030445	0.232409	0.246575	0.296188	0.101604	0.0697674	0.0567428	0.333333	-0.176471	0.342302	0.198299	-0.290323	0.209139	0.661734	0.324324	0.251337	0.221733	0.13215	-0.117861	0.704615	0.449454	0.511699	0.316239	0.423077	0.23445	0.429115	0.226737	0.246172			2.175	0.333333	-0.259843	0.143766	0.56044	-0.031746	0.57497
	2.225	0.387755	0.205298	-0.0164425	0.261993	0.395466	-0.0338681	0.0754345	0.0479024	0.0928798	0.0954319	0.0919952	0.250585	0.232409	0.520548	0.41349	0.108734	0.142253	0.204127	0.625	0.276018	0.521674	0.0160947	-0.290323	0.191564	0.182523	0.324324	-0.105169	0.17768	0.123384	-0.0206561	0.335385	0.278595	0.593082	-0.025641	0.615385	0.553429	0.543292	0.1481	0.277581			2.225	0.2	0.0551181	0.132196	0.474969	-0.031746	0.386068
	2.275	-0.0204082	0.205298	0.0134529	0.163592	0.193955	0.108734	0.053933	0.00029753	0.0395198	0.0954319	0.235364	0.0632319	0.402985	0.246575	0.178886	0.0516934	0.0214437	0.027266	0.25	0.909502	0.521674	-0.00819921	0.354839	0.173989	0.126145	0.358108	0.00178253	0.0602056	0.140916	-0.0206561	0.261538	0.259611	0.552391	-0.025641	-0.153846	0.649123	0.352997	0.0825688	0.403219			2.275	-0.2	-0.102362	0.282615	0.304029	-0.031746	0.512003
	2.325	0.795918	0.470199	0.0732436	0.0897909	0.193955	0.0374332	0.0611002	0.107409	0.10622	-0.0131162	0.330944	0.0632319	0.317697	0.452055	0.0615836	0.0659537	0.0818484	0.0862196	0.5	0.366516	0.16293	-0.178257	-0.290323	0.0685413	0.323467	0.189189	0.180036	0.0455213	0.149682	0.173755	0.458462	0.259611	0.450661	0.316239	0.230769	0.298246	0.467174	0.161206	0.120534			2.325	-0.2	0.212598	0.120625	0.145299	0.047619	0.323101
	2.375	0.183673	0.205298	0.0134529	0.188192	0.496222	-0.105169	0.0897689	0.0360012	0.0661998	0.0954319	0.139785	0.156909	0.147122	0.246575	0.178886	0.0659537	0.0214437	-0.0611643	0.416667	0.366516	0.342302	-0.129669	-0.290323	0.332162	0.210712	0.391892	0.251337	0.030837	0.0795529	0.125152	0.458462	0.240626	0.572737	-0.025641	-0.153846	0.585327	0.23882	0.226737	0.183353			2.375	0.466667	0.0551181	0.20162	0.169719	0.126984	0.417552
	2.425	-0.0204082	0.602649	0.0433483	0.0651907	-0.108312	0.322638	0.0897689	-0.0711098	0.0862098	0.131615	0.569892	-0.124122	0.147122	0.315068	0.296188	0.108734	0.0939293	-0.00221076	0.0833333	0.276018	0.103139	-0.153963	-0.290323	0.086116	0.323467	0.324324	0.0374332	0.0455213	0.0970853	0.0765492	0.532308	0.107736	0.389624	-0.025641	0.615385	0.712919	0.276879	0.200524	0.277581			2.425	-0.2	0.370079	0.20162	0.181929	0.047619	0.291617
	2.475	-0.0204082	0.470199	0.0134529	0.0405904	0.29471	0.0374332	0.0897689	0.0836061	0.0328498	0.0954319	0.283154	0.625293	0.232409	0.383562	-0.173021	0.0730838	0.0335246	-0.0611643	0.166667	0.638009	0.22272	-0.117522	0.0322581	0.0685413	0.210712	0.155405	0.0730838	0.0748899	0.0883191	-0.117861	0.335385	0.468439	0.369278	0.202279	0.326923	0.138756	0.124643	0.200524	0.277581			2.475	-0.0666667	-0.102362	0.236332	0.0720391	-0.111111	0.134199
	2.525	0.591837	-0.192053	-0.0463378	0.188192	-0.00755668	0.108734	-0.00340441	-0.0354061	0.0328498	0.113523	0.235364	0.156909	0.573561	0.520548	-0.173021	0.0231729	0.0576865	0.115696	0.333333	0.728507	0.282511	-0.129669	-0.290323	0.121265	0.154334	0.0878378	0.251337	0.118943	0.0883191	0.0279465	0.384615	0.240626	0.450661	0.316239	0.519231	0.425837	0.162702	0.200524	0.308991			2.525	0.0666667	0.527559	0.109054	0.255189	0.047619	0.22865
	2.575	-0.0204082	0.86755	0.0433483	0.237392	0.395466	0.322638	0.053933	-0.0116037	0.0195098	0.131615	-0.051374	0.344262	0.0618337	0.246575	0.178886	0.0231729	0.0456056	0.0567428	0.166667	0.366516	0.16293	-0.117522	0.0322581	0.0685413	0.0133897	0.290541	0.180036	0.104258	0.0444883	0.125152	0.187692	0.107736	0.450661	0.54416	0.519231	0.298246	0.162702	0.357798	0.230467			2.575	0.333333	0.0551181	0.213191	0.023199	0.047619	0.244392
	2.625	-0.0204082	0.0728477	-0.136024	0.0159902	0.29471	0.0730838	0.0467658	0.0121988	0.0328498	0.131615	-0.00358423	0.625293	0.317697	0.0410959	0.178886	0.0374332	0.0456056	0.0567428	0.333333	0.457014	0.103139	-0.105375	0.0322581	0.086116	0.154334	0.324324	0.0374332	0.0895742	0.026956	-0.0692588	0.409231	0.202658	0.348932	0.0883191	0.423077	0.489633	0.314938	0.279161	0.0734197			2.625	0.2	0.212598	0.0974834	0.120879	0.206349	0.102715
	2.675	0.795918	0.602649	-0.0164425	0.0651907	0.193955	0.144385	-0.0249059	0.107409	0.11956	0.0592492	0.426523	0.0632319	-0.0234542	0.246575	0.0615836	0.0160428	0.0214437	-0.0611643	0.0833333	0.366516	0.103139	-0.141816	0.0322581	0.0685413	0.238901	0.222973	0.00178253	-0.0132159	0.193513	-0.0206561	0.187692	0.0887518	0.369278	0.430199	0.0384615	0.106858	0.391056	0.095675	0.183353			2.675	-0.2	0.0551181	0.190049	0.035409	0.047619	0.149941
	2.725	0.183673	0.602649	0.0134529	0.114391	1	0.215686	0.0180971	-0.0354061	0.15291	0.0230665	0.187575	-0.217799	-0.0234542	0.246575	0.0615836	0.0588235	-0.0147992	0.115696	0.25	0.00452489	0.16293	-0.129669	0.677419	0.0685413	0.0979563	0.222973	0.215686	0.030837	0.184747	-0.0206561	0.187692	0.145705	0.206511	-0.481481	0.423077	0.202552	0.276879	0.1481	0.151943			2.725	0.2	0.0551181	0.0512005	0.023199	0.047619	0.134199
	2.775	-0.0204082	0.205298	-0.0463378	0.212792	0.244332	0.251337	0.00376277	-0.0235049	0.00616975	0.0954319	0.235364	0.250585	0.232409	0.0410959	0.178886	0.0374332	0.0456056	0.17465	0.0833333	0.00452489	0.103139	-0.0932281	0.0322581	0.0685413	0.0697674	0.256757	0.0374332	-0.0132159	0.000657462	0.0765492	0.187692	0.164689	0.328586	0.54416	0.0384615	0.170654	0.276879	0.252949	0.214762			2.775	0.466667	0.0551181	0.0743419	-0.0500611	0.126984	0.118457
	2.825	0.183673	0.0728477	-0.0762332	-0.107011	0.0428212	0.251337	0.00376277	0.0241	0.0728698	0.0954319	0.0442055	-0.217799	0.317697	-0.0273973	-0.173021	0.0374332	0.0576865	-0.0316875	0.0833333	0.547511	0.282511	0.00394777	0.354839	0.173989	0.154334	0.324324	0.0374332	0.0895742	0.123384	0.0765492	0.310769	0.183673	0.491353	0.202279	0.0384615	0.0749601	0.200761	0.252949	0.214762			2.825	0.2	0.212598	0.0512005	0.035409	0.047619	0.134199
	2.875	-0.0204082	0.602649	0.0433483	-0.0578106	0.0428212	0.215686	0.104103	0.0479024	0.0328498	0.00497512	-0.00358423	0.0632319	0.147122	0.383562	-0.0557185	0.0374332	0.00936273	0.027266	0.208333	0.276018	0.0433483	-0.129669	0.354839	0.086116	0.4926	0.121622	-0.0338681	0.0455213	0.0620206	-0.0206561	0.433846	0.278595	0.430315	-0.367521	0.230769	0.521531	0.429115	0.239843	0.214762			2.875	-0.2	-0.102362	0.0164883	0.0964591	-0.031746	0.05549
	2.925	-0.22449	0.337748	-0.106129	-0.00861009	0.445844	0.0730838	-0.00340441	0.0360012	0.10622	0.185889	0.426523	0.250585	0.232409	0.246575	-0.0557185	0.0374332	0.0335246	0.233604	0.166667	0.0950226	0.103139	-0.153963	0.0322581	0.0509666	0.267089	0.189189	0.180036	0.0161527	0.026956	-0.0692588	0.286154	0.107736	0.369278	0.0883191	-0.25	0.553429	-0.0656518	0.0825688	0.136239			2.925	0.333333	-0.102362	0.0974834	0.145299	0.047619	0.00826446
	2.975	0.183673	-0.0596026	0.0732436	-0.0578106	-0.00755668	0.108734	0.0754345	-0.0116037	-0.00717025	0.0773406	0.426523	-0.030445	0.232409	0.178082	-0.173021	0.0445633	0.00936273	0.0567428	0.208333	0.366516	0.16293	-0.0689341	0.0322581	0.191564	0.436223	0.155405	0.144385	0.104258	0.13215	0.125152	0.433846	0.0887518	0.267548	0.316239	0.230769	0.330144	0.352997	0.0694626	0.277581			2.975	-0.0666667	0.212598	0.0974834	-0.001221	0.126984	0.0869736
	3.025	-0.22449	0.602649	0.133034	0.0405904	0.29471	0.00178253	0.0754345	-0.0473073	0.0595298	-0.0131162	0.0919952	-0.030445	0.317697	-0.0273973	0.178886	0.0588235	0.00936273	0.027266	0.125	0.276018	0.342302	-0.0932281	-0.290323	0.0685413	0.182523	0.155405	-0.14082	0.0895742	0.0620206	0.0279465	0.384615	0.259611	0.287894	-0.025641	0.326923	0.23445	0.200761	0.292267	0.214762			3.025	-0.2	-0.259843	0.0627712	-0.0500611	-0.031746	0.0397481
	3.075	0.387755	0.0728477	-0.0762332	-0.00861009	0.143577	0.144385	0.0611002	0.0241	0.0661998	0.113523	0.0442055	-0.124122	0.0618337	0.178082	-0.0557185	0.0231729	0.00936273	0.115696	0	0.638009	0.0433483	-0.0932281	0.0322581	-0.0369069	0.0697674	0.189189	0.322638	0.118943	0.0357221	-0.0692588	0.36	0.183673	0.226857	0.430199	-0.153846	0.298246	-0.14177	0.21363	0.497448			3.075	0.466667	0.212598	0.0627712	0.010989	-0.031746	0.0240063
	3.125	0.183673	0.337748	0.0134529	0.0651907	-0.0579345	0.358289	0.0826017	-0.0354061	0.11289	0.0411578	-0.146953	-0.217799	-0.0234542	0.383562	-0.0557185	0.0659537	-0.0147992	0.115696	-0.0416667	-0.176471	0.0433483	-0.16611	-0.290323	0.13884	0.182523	0.290541	0.108734	0.030837	0.0620206	-0.0206561	0.384615	0.0317988	0.389624	0.430199	0.134615	0.649123	0.23882	0.1481	0.0891245			3.125	0.2	0.212598	0.0743419	0.047619	0.126984	0.118457
	3.175	0.591837	0.470199	0.0134529	-0.0332103	0.496222	0.0730838	0.0252643	0.0121988	0.0195098	0.185889	0.330944	-0.124122	0.402985	0.178082	-0.173021	0.0231729	0.00936273	0.17465	0.125	0.00452489	-0.0164425	-0.0689341	-0.290323	0.156415	0.0133897	-0.0135135	0.180036	0.0161527	0.140916	-0.0692588	0.187692	0.0317988	0.511699	-0.139601	0.134615	0.425837	0.200761	0.0694626	0.167648			3.175	-0.0666667	-0.259843	0.120625	0.047619	0.126984	-0.00747737
	3.225	-0.22449	0.205298	0.0134529	0.212792	0.395466	0.0730838	0.0611002	-0.0116037	0.0728698	0.0954319	0.0442055	0.250585	-0.279318	-0.0273973	-0.0557185	0.0659537	0.0214437	0.115696	0.25	0.276018	0.16293	-0.0932281	0.354839	0.103691	0.126145	0.0540541	0.180036	0.0602056	0.149682	0.0279465	0.36	-0.0441386	0.247202	0.65812	0.230769	0.0749601	-0.0656518	0.161206	0.104829			3.225	0.0666667	-0.102362	-0.00665317	0.023199	-0.031746	-0.00747737
	3.275	0.387755	0.470199	-0.0463378	-0.00861009	0.345088	0.108734	0.0324315	0.00029753	0.15958	-0.049299	0.0442055	-0.217799	0.0618337	0.246575	0.0615836	0.0160428	0.0576865	0.115696	0	0.547511	-0.0762332	-0.0203462	-0.290323	0.156415	0.0979563	-0.0472973	0.00178253	-0.0279001	0.0795529	-0.117861	0.113846	0.0507831	0.552391	0.316239	0.326923	0.0430622	0.429115	0.121887	0.167648			3.275	-0.2	0.212598	0.00491756	-0.001221	-0.111111	0.102715
	3.325	0.183673	0.86755	-0.0164425	0.0897909	0.244332	0.144385	0.0324315	0.0598036	0.11289	0.0592492	-0.051374	-0.124122	0.0618337	0.315068	-0.0557185	0.030303	0.0818484	0.027266	-0.0833333	-0.176471	0.342302	-0.0932281	0.0322581	0.244288	-0.0147992	-0.0135135	0.0374332	0.0748899	0.026956	0.173755	0.286154	0.0887518	0.226857	-0.025641	-0.25	0.425837	0.162702	0.017038	0.120534			3.325	0.733333	0.0551181	0.0164883	-0.0500611	0.206349	0.00826446
	3.375	0.591837	0.337748	-0.0762332	0.0897909	0.193955	0.144385	0.0395986	-0.0235049	0.0728698	0.131615	0.139785	0.0632319	0.488273	0.0410959	-0.0557185	0.0802139	-0.0147992	0.233604	0.291667	-0.0859729	0.16293	-0.0446401	0.0322581	0.103691	0.0979563	0.391892	0.180036	-0.0572687	0.140916	-0.0206561	0.384615	0.107736	0.389624	0.430199	0.423077	0.489633	0.124643	0.161206	0.167648			3.375	-0.0666667	0.370079	0.0396297	0.023199	0.047619	0.102715
	3.425	0.591837	0.470199	-0.0164425	-0.0332103	0.193955	0.180036	-0.0320731	-0.0473073	0.11956	0.149706	0.0919952	-0.030445	-0.108742	0.109589	-0.0557185	0.0944742	0.0335246	0.17465	0.0833333	0.366516	-0.0164425	-0.00819921	-0.290323	0.173989	0.182523	0.121622	0.144385	0.00146843	0.105851	-0.0692588	0.236923	0.0507831	0.247202	0.202279	0.134615	0.202552	0.0485252	0.134993	0.104829			3.425	-0.2	0.685039	-0.0297946	0.0598291	-0.031746	-0.00747737
	3.475	0.183673	0.0728477	-0.0164425	0.0651907	0.143577	0.0374332	-0.0464075	-0.0354061	0.11956	0.0230665	0.187575	0.0632319	0.573561	-0.0958904	-0.0557185	0.0516934	0.00936273	-0.00221076	0.0416667	-0.0859729	0.22272	-0.0446401	-0.290323	0.13884	0.0415786	0.121622	0.0730838	0.00146843	0.0357221	-0.0692588	0.212308	0.354533	0.389624	-0.025641	0.134615	0.266348	0.543292	0.174312	0.308991			3.475	0.466667	0.0551181	0.0627712	0.023199	0.206349	0.05549
	3.525	0.591837	0.337748	-0.106129	0.0405904	0.345088	0.251337	0.0467658	0.00029753	0.0595298	0.0592492	0.283154	0.250585	-0.0234542	0.178082	0.0615836	0.0445633	0.0697674	-0.00221076	0.166667	0.728507	0.0433483	-0.0689341	0.677419	0.0685413	0.0133897	0.0540541	0.286988	0.0602056	-0.025641	-0.0692588	0.606154	0.202658	0.593082	-0.025641	0.0384615	-0.0207337	0.124643	0.0825688	0.120534			3.525	-0.0666667	-0.102362	0.028059	-0.0622711	-0.031746	0.0397481
	3.575	-0.0204082	0.602649	-0.0463378	0.0651907	0.093199	-0.0338681	0.0611002	0.0241	0.0595298	-0.0312076	0.0442055	-0.030445	0.147122	0.109589	0.296188	0.0231729	0.0214437	0.0567428	0.0833333	0.276018	0.22272	-0.00819921	0.0322581	0.0333919	0.238901	-0.0135135	0.144385	0.0455213	0.0707868	-0.0692588	0.187692	0.164689	0.267548	0.202279	0.134615	0.106858	-0.103711	0.31848	0.246172			3.575	-0.0666667	0.0551181	0.0974834	-0.001221	0.126984	0.0240063
	3.625	-0.22449	0.205298	0.0134529	0.138991	0.697733	0.0374332	0.0180971	-0.0592086	0.0928798	0.0411578	0.187575	-0.217799	-0.0234542	-0.0958904	-0.0557185	0.0374332	0.0335246	0.0862196	0.0833333	0.0950226	0.22272	-0.0689341	-0.290323	0.191564	0.323467	0.0202703	-0.0338681	0.104258	0.0620206	-0.0692588	0.236923	0.164689	0.409969	0.0883191	-0.0576923	0.138756	0.200761	0.0563565	0.0106007			3.625	-0.2	0.370079	0.00491756	0.035409	-0.111111	0.05549
	3.675	0.183673	0.470199	0.0433483	0.0159902	0.193955	0.322638	-0.0535746	-0.0354061	0.0795398	0.00497512	-0.051374	0.156909	0.573561	0.0410959	0.296188	0.030303	-0.0147992	0.0862196	0	0.18552	-0.0164425	-0.0567871	0.0322581	0.086116	0.182523	-0.0135135	0.0730838	-0.0425844	-0.0081087	-0.0206561	0.236923	0.240626	0.409969	0.202279	0.134615	0.330144	0.352997	0.0563565	0.120534			3.675	0.2	-0.102362	-0.0413653	-0.025641	0.047619	0.0869736
	3.725	0.183673	0.205298	0.0732436	0.114391	0.143577	-0.0695187	0.00376277	0.0360012	0.0661998	-0.0131162	-0.0991637	-0.217799	0.0618337	-0.0273973	0.0615836	0.00891266	0.0576865	0.0567428	0.125	0.0950226	0.0433483	0.0282417	0.0322581	0.0158172	-0.042988	0.0540541	0.108734	0.104258	0.0532544	0.0765492	0.236923	0.107736	0.267548	0.0883191	0.230769	0.0430622	0.352997	0.0563565	0.214762			3.725	-0.2	0.212598	0.0859126	0.047619	0.126984	0.0240063
	3.775	0.183673	0.602649	0.0433483	-0.0578106	0.345088	0.0730838	0.0754345	0.0121988	0.0528598	-0.0131162	0.0442055	-0.030445	0.658849	0.109589	0.296188	0.0231729	-0.00271821	0.027266	0.0416667	0.366516	0.103139	-0.129669	0.0322581	0.103691	0.0979563	0.121622	0.0730838	0.0455213	0.140916	-0.0692588	0.310769	-0.0441386	0.165819	0.316239	0.326923	0.106858	0.0865842	0.108781	-0.0208088			3.775	-0.2	-0.102362	-0.0297946	0.047619	0.126984	0.0397481
	3.825	0.183673	0.337748	-0.0164425	0.0159902	0.445844	-0.0338681	0.0109299	0.00029753	0.11289	0.149706	0.139785	-0.124122	-0.0234542	0.178082	0.0615836	0.0160428	-0.0147992	0.0862196	-0.0416667	0.0950226	0.16293	-0.0567871	-0.290323	0.0509666	0.0697674	0.155405	0.0730838	0.0455213	0.00942362	0.0279465	0.0892308	0.202658	0.226857	0.316239	-0.0576923	0.362041	0.429115	0.200524	0.199058			3.825	0.2	-0.102362	-0.0297946	0.047619	0.047619	0.05549
	3.875	-0.0204082	0.470199	0.0732436	0.114391	0.697733	-0.0338681	0.0467658	0.0241	0.0528598	-0.0131162	-0.00358423	-0.311475	0.147122	0.109589	0.41349	0.0374332	0.00936273	0.027266	0.166667	0.0950226	-0.0164425	-0.0203462	0.354839	0.13884	-0.042988	0.222973	-0.0695187	0.030837	0.00942362	-0.117861	0.138462	-0.0821073	0.206511	-0.253561	0.230769	0.393939	0.0865842	0.0563565	0.136239			3.875	0.0666667	0.212598	0.0859126	-0.001221	-0.111111	0.05549
	3.925	-0.22449	-0.456954	-0.0762332	0.0651907	-0.00755668	0.00178253	0.0467658	0.0121988	0.12623	0.131615	0.0919952	0.437939	0.0618337	0.315068	0.178886	0.0231729	0.0335246	0.0567428	0.125	0.0950226	0.103139	-0.0567871	-0.290323	0.0685413	0.0979563	0.0878378	-0.0338681	0.0602056	0.0970853	-0.0692588	0.163077	0.278595	0.226857	0.0883191	0.230769	0.138756	0.0865842	0.200524	0.0263055			3.925	0.2	-0.102362	0.00491756	0.010989	0.285714	0.00826446
	3.975	0.183673	0.602649	-0.0164425	-0.0578106	0.395466	0.251337	-0.0105716	0.0241	0.0128398	-0.0131162	0.0919952	-0.311475	-0.0234542	0.109589	0.0615836	0.0231729	0.00936273	0.027266	0.0833333	-0.176471	0.103139	-0.0689341	0.0322581	0.121265	-0.0993658	0.425676	-0.0338681	0.030837	0.0620206	0.125152	0.36	0.0697674	0.369278	0.202279	-0.442308	0.330144	0.314938	0.121887	0.199058			3.975	-0.0666667	-0.102362	0.0859126	0.0598291	0.285714	-0.038961
[truncated: 4 more columns]

## Sheet: Fig 1f
		Sustained cell (9), 460nm, Spikes/s									Sustained cell (9), 655nm, Spikes/s
	Time	ND0	ND1	ND2	ND3	ND4	ND5	ND6		Time	ND0	ND1	ND2	ND3	ND4	ND5	ND6
	-1.975	0	1	3	1	1	3	1		-1.975	0	0	1	2	1	4	0
	-1.925	1	1	0	1	1	2	4		-1.925	0	1	1	4	1	2	0
	-1.875	0	0	0	1	0	1	1		-1.875	0	0	2	4	2	3	1
	-1.825	0	1	0	1	3	2	1		-1.825	0	0	0	0	2	2	1
	-1.775	1	1	0	1	2	1	0		-1.775	0	0	0	1	1	0	1
	-1.725	0	1	0	0	1	0	0		-1.725	2	0	1	3	0	1	0
	-1.675	0	0	0	2	1	1	0		-1.675	0	0	1	1	0	0	1
	-1.625	0	0	1	0	2	1	0		-1.625	0	0	1	4	1	3	1
	-1.575	0	1	0	1	0	0	1		-1.575	0	0	1	1	2	0	1
	-1.525	0	2	0	3	4	3	0		-1.525	1	0	2	2	3	1	1
	-1.475	2	2	1	1	0	0	1		-1.475	0	0	2	1	1	3	1
	-1.425	0	0	0	1	1	1	2		-1.425	0	0	1	4	1	3	3
	-1.375	0	1	0	1	0	4	2		-1.375	0	0	0	1	1	2	1
	-1.325	0	0	0	1	1	1	1		-1.325	0	0	0	1	2	3	3
	-1.275	0	1	0	0	2	1	2		-1.275	0	0	1	1	2	2	1
	-1.225	1	3	0	1	3	3	0		-1.225	0	0	0	0	2	4	2
	-1.175	0	0	0	0	2	3	0		-1.175	1	0	0	2	0	3	1
	-1.125	0	1	0	2	2	1	0		-1.125	0	0	1	1	1	5	0
	-1.075	0	1	0	0	1	4	2		-1.075	0	0	0	0	1	2	2
	-1.025	0	1	0	2	1	0	1		-1.025	0	0	2	2	4	1	0
	-0.975	0	0	0	0	0	0	2		-0.975	0	0	0	4	2	0	1
	-0.925	0	0	1	0	2	2	0		-0.925	0	1	0	1	0	2	1
	-0.875	0	0	2	0	1	0	2		-0.875	0	0	0	0	2	1	2
	-0.825	0	0	0	1	3	0	0		-0.825	0	0	0	1	2	1	2
	-0.775	0	3	0	0	0	2	0		-0.775	0	0	0	2	0	1	3
	-0.725	0	0	0	1	2	2	1		-0.725	1	0	2	2	3	2	2
	-0.675	0	2	0	2	3	2	0		-0.675	0	0	1	2	1	4	0
	-0.625	0	0	0	0	1	2	1		-0.625	0	0	0	4	3	2	2
	-0.575	0	0	0	0	0	1	0		-0.575	0	0	0	2	1	0	1
	-0.525	0	0	0	0	3	2	3		-0.525	0	0	1	3	0	2	0
	-0.475	0	2	1	0	2	0	2		-0.475	0	1	1	1	2	1	0
	-0.425	1	3	1	1	0	2	0		-0.425	0	0	0	1	2	1	0
	-0.375	1	1	0	0	0	0	0		-0.375	0	0	1	3	0	1	1
	-0.325	0	1	1	1	2	0	1		-0.325	0	0	1	3	6	4	0
	-0.275	0	0	0	0	2	0	1		-0.275	0	0	0	0	0	2	2
	-0.225	0	2	0	1	1	2	2		-0.225	0	0	1	1	2	1	0
	-0.175	0	1	0	1	1	1	0		-0.175	0	1	0	0	1	1	0
	-0.125	1	1	0	0	0	2	0		-0.125	0	0	3	1	2	0	1
	-0.075	1	1	1	1	2	2	1		-0.075	0	0	0	1	3	0	0
	-0.025	1	0	0	1	0	1	0		-0.025	0	0	2	2	1	1	1
	0.025	6	2	0	0	2	1	0		0.025	5	9	1	2	3	0	1
	0.075	24	18	7	3	0	0	1		0.075	21	12	10	5	2	3	0
	0.125	19	10	4	6	0	2	1		0.125	8	10	10	2	5	1	1
	0.175	14	10	0	3	2	1	0		0.175	11	15	8	2	2	3	1
	0.225	10	2	0	4	3	1	3		0.225	8	14	6	7	1	1	1
	0.275	12	8	0	3	0	0	2		0.275	6	8	12	5	0	1	0
	0.325	8	4	4	4	4	2	0		0.325	5	8	8	5	3	4	0
	0.375	8	7	2	6	1	2	1		0.375	11	9	6	2	2	2	0
	0.425	6	3	1	2	1	2	1		0.425	7	11	8	3	1	4	1
	0.475	9	5	6	3	2	0	1		0.475	5	12	1	2	5	1	2
	0.525	11	7	0	5	0	1	0		0.525	8	5	3	1	1	0	2
	0.575	8	7	0	2	0	0	3		0.575	4	11	4	3	3	1	1
	0.625	11	5	2	2	2	2	1		0.625	6	6	8	2	2	2	3
	0.675	3	7	3	2	1	2	4		0.675	4	13	2	4	2	2	1
	0.725	11	4	1	2	5	3	1		0.725	6	8	8	2	4	2	2
	0.775	4	4	3	3	1	1	1		0.775	8	9	6	1	0	2	1
	0.825	8	8	0	1	1	2	2		0.825	4	3	9	2	2	0	0
	0.875	6	2	0	1	3	3	2		0.875	6	7	5	1	2	1	1
	0.925	9	2	1	4	1	2	0		0.925	4	8	1	1	3	2	0
	0.975	6	8	2	2	1	0	1		0.975	4	6	6	5	3	2	1
	1.025	6	5	1	2	1	3	0		1.025	6	5	3	7	1	1	1
	1.075	6	2	0	4	1	1	2		1.075	4	6	5	5	3	1	1
	1.125	6	8	0	2	4	4	3		1.125	6	5	3	1	3	2	1
	1.175	4	5	0	4	1	0	0		1.175	3	8	4	2	1	3	1
	1.225	11	6	0	4	0	0	2		1.225	4	8	6	3	4	1	1
	1.275	7	5	1	3	3	1	3		1.275	7	10	4	4	3	1	0
	1.325	5	4	1	3	0	0	0		1.325	7	6	8	1	2	1	1
	1.375	6	5	0	2	3	3	0		1.375	8	9	5	3	1	0	1
	1.425	9	4	2	1	2	2	1		1.425	4	8	5	1	1	2	0
	1.475	4	5	2	0	0	0	1		1.475	2	8	4	3	1	1	0
	1.525	3	5	1	2	0	2	2		1.525	4	6	8	6	2	2	1
	1.575	2	5	1	3	1	1	1		1.575	2	8	2	1	1	0	0
	1.625	4	2	1	3	2	0	1		1.625	2	6	2	1	2	2	0
	1.675	6	1	0	3	0	1	0		1.675	4	6	2	5	1	5	5
	1.725	4	3	0	4	1	1	2		1.725	4	9	2	2	3	0	1
	1.775	8	4	0	1	0	2	0		1.775	2	4	4	6	0	2	0
	1.825	8	1	1	2	0	0	1		1.825	4	6	4	9	2	4	1
	1.875	4	3	2	3	1	0	3		1.875	7	3	2	5	1	1	3
	1.925	7	5	1	0	2	3	0		1.925	3	5	1	2	3	1	1
	1.975	2	2	1	4	0	2	0		1.975	6	8	6	2	1	0	0
	2.025	2	4	3	3	1	4	1		2.025	4	6	5	3	3	1	1
	2.075	0	0	0	5	1	2	1		2.075	3	0	1	1	1	0	1
	2.125	0	0	0	0	2	1	2		2.125	0	0	0	0	1	1	1
	2.175	0	0	0	0	2	2	1		2.175	1	0	0	0	0	1	0
	2.225	0	0	0	0	1	2	2		2.225	0	0	0	0	0	2	0
	2.275	0	0	2	0	1	0	5		2.275	1	0	0	1	2	1	0
	2.325	0	1	0	0	1	1	1		2.325	0	0	0	2	3	2	0
	2.375	0	0	0	1	3	1	2		2.375	0	0	1	1	0	2	2
	2.425	1	1	1	0	1	1	2		2.425	0	1	0	1	3	0	0
	2.475	0	1	2	2	0	0	2		2.475	1	0	1	2	3	0	2
	2.525	0	0	0	0	0	3	1		2.525	0	0	1	0	1	2	0
	2.575	0	1	0	0	1	0	3		2.575	0	0	0	2	1	1	2
	2.625	0	1	0	1	0	1	2		2.625	1	0	0	0	3	3	2
	2.675	1	0	1	0	1	2	1		2.675	0	0	1	0	4	3	3
	2.725	0	0	0	0	0	0	2		2.725	0	0	1	0	1	1	1
	2.775	0	1	0	0	2	3	2		2.775	0	0	1	2	2	2	4
	2.825	0	0	0	0	3	1	0		2.825	0	1	2	2	2	0	0
	2.875	0	1	0	0	1	2	0		2.875	0	0	0	0	3	2	0
	2.925	0	0	1	0	0	2	1		2.925	0	0	1	3	1	2	1
	2.975	0	3	0	1	1	2	0		2.975	0	0	0	2	1	4	4
	3.025	0	1	1	0	1	0	0		3.025	1	1	0	1	2	3	0
	3.075	0	1	0	0	2	3	3		3.075	1	0	0	3	2	2	2
	3.125	0	0	0	0	1	1	1		3.125	1	0	0	0	1	3	0
	3.175	1	0	0	0	1	2	2		3.175	0	0	1	1	2	2	2
	3.225	1	1	0	0	1	2	1		3.225	0	1	0	1	2	2	1
	3.275	0	2	1	1	1	1	3		3.275	0	0	1	2	2	3	1
	3.325	0	1	0	1	1	3	1		3.325	0	0	2	3	1	2	0
	3.375	0	0	1	0	0	1	3		3.375	0	0	0	0	2	1	0
	3.425	1	0	1	0	1	2	2		3.425	0	0	3	1	0	0	0
	3.475	0	1	1	2	1	3	1		3.475	0	0	0	2	5	1	1
	3.525	0	2	0	2	1	1	0		3.525	0	0	1	1	3	3	2
	3.575	0	0	1	0	0	2	2		3.575	0	1	1	3	3	1	0
	3.625	0	1	0	2	1	0	1		3.625	0	0	0	1	0	1	1
	3.675	0	0	0	1	2	3	1		3.675	0	0	0	5	1	4	0
	3.725	0	1	0	1	1	2	1		3.725	1	0	1	1	1	2	2
	3.775	0	1	2	0	2	0	1		3.775	0	1	2	3	1	3	0
	3.825	1	1	1	0	0	2	0		3.825	0	0	0	1	4	2	0
	3.875	0	0	0	1	1	2	1		3.875	0	0	3	2	0	2	2
	3.925	0	0	0	2	2	1	2		3.925	0	0	1	0	2	1	2
	3.975	0	0	1	0	1	3	0		3.975	0	0	0	1	0	0	1

## Sheet: Fig 1g
					ON peak, Normalised reponse
Wavelength	ND	Log (L-cone photons)	Log(rod photons)	Cell No.	1	2	3	4	5	6	7	8	9	10	11	12	13	14	15	16	17	18	19
460	0	14.34	14.79		0.946266	1	1	0.780143	0.823678	1	1	1	1	0.560602	0.659756	0.488601	1	0.768561	1	1	1	1	1
460	1	13.34	13.79		0.350414	0.280858	0.985057	0.714481	0.815723	0.980835	0.871772	0.778667	0.603725	0.859582	0.401004	0.386973	0.662274	0.812674	0.473392	0.489304	0.495761	0.619104	0.378184
460	2	12.34	12.79		0.00676636	0.0693581	0.855685	0.466254	0.443774	0.746565	0.965175	0.650407	0.239712	0.308591	0.135976	0.107769	0.488852	0.547911	0.419461	0.371498	0.28136	0.207995	0.12038
460	3	11.34	11.79		0.0714704	0.0425284	0.204283	0.259465	0.11047	0.25282	0.479121	0.408822	0.234619	0.00560041	0.154669	0.0284227	0.791115	0.7	0.355002	0.404252	0	0.0459588	0.0454527
460	4	10.34	10.79		0.0286418	0.0239004	0.095512	0.0375389	0.05039	0.0445907	0.3288	0.246041	0.028591	-0.0130863	0.141637	0.00131005	0.65338	0.475	0.381454	0.131725	0	0.00918264	-0.0154077
460	5	9.34	9.79		0.0455879	0.00544117	0.00355938	0.00917416	0.0089777	-0.0466267	0.0745458	0.0596437	-0.00329552	0.0115077	-0.0115273	-0.00318667	0.500841	0.2875	0.149566	0.176145	0	0.00567651	-0.00745196
460	6	8.34	8.79		-0.0159626	0.0228748	0.00144135	-0.00730096	0.00456416	-0.0275153	0.0855532	0.0206131	0.0116974	0	0.133582	-0.0202976	0.424933	0.0814236	0.187544	-0.175041	0	-0.000895018	-0.0235574
655	0	14.34	12.08		1	0.612579	0.852156	1	1	0.859607	0.913378	0.873319	0.876553	1	1	1	0.715554	1	0.824319	0.802318	0.904426	0.752134	0.728519
655	1	13.34	11.08		0.540826	0.503401	0.583083	0.372415	0.624787	0.283962	0.750636	0.716503	0.713335	0.822216	0.962055	0.763512	0.991428	0.95	0.631163	0.167839	0.288907	0.304745	0.424632
655	2	12.34	10.08		0.205146	0.139022	0.599781	0.349307	0.602284	-0.0429625	0.286712	0.29964	0.400398	0.149494	0.205072	0.054046	0.830265	0.581424	0.494328	0.505825	0	0.0698997	0.0923795
655	3	11.34	9.08		0.0227939	0.0755026	0.247703	0.151511	0.102325	-0.0133215	0.116925	0.0932612	0.139647	0	0.0375767	-0.00834397	0.600241	0.275	0.0744089	-0.204411	0	0.00596572	0.0387942
655	4	10.34	8.08		-0.0110803	-0.0130377	0.0013123	0.00388186	0.00429776	6.41426e-05	0.0573841	0.00290415	0.066728	0	0.00528237	-0.0185858	0.388657	0.1	0.119645	0.0445281	0	-3.06287e-06	0.0482653
655	5	9.34	7.08		0	-0.00651718	0.000973919	0.015752	0.018638	-0.00321782	0.0862161	0.00669256	0.0481813	0	0.0307705	-0.0150557	0.321763	0.05	0.129898	0.0831862	0	-0.00535831	0.0165303
655	6	8.34	6.08		0.00683134	0.0195682	-0.014237	-0.000582225	-0.0123971	0.0265007	0.119585	-0.00175042	-0.0300774	-0.00908377	0.0828357	0.021499	0.329142	0	0.0390518	0.132091	0	-0.00109269	-0.00495992
					ON tonic, Normalised reponse
Wavelength	ND	Log (L-cone photons)	Log(rod photons)	Cell No.	1	2	3	4	5	6	7	8	9	10	11	12	13	14	15	16	17	18	19
460	0	14.34	14.79		0.0763597	0.0843812	0.0644841	0.055259	0.0279849	0.502435	0.0853902	0.0666468	0.169615	0.121464	0.356041	0.020424	0.339116	0.274569	0.163684	0.143891	0.169902	0.470743	0.212921
460	1	13.34	13.79		0.00968743	0.0563568	0.143825	0.086106	0.0552099	0.534726	0.106179	0.0779062	0.0834656	0.18313	0.187951	0.0021499	0.190883	0.134494	0.124083	0.00399944	0.0520274	0.346587	0.0480311
460	2	12.34	12.79		-0.00325953	0.0240919	0.122268	0.0823216	0.0251528	0.339949	0.0823073	0.0507699	0.0167751	0.00280301	0.0335852	0.00742789	0.162341	0.158281	0.114889	-0.00097764	0.0288907	0.0968558	0.00424192
460	3	11.34	11.79		0.0102573	0.0204573	0.0295195	0.0248646	0.00717011	0.107885	0.00396704	0.0099979	0.0751899	0	0.154007	0.00442878	0.426077	0.2175	0.104236	-0.0199972	0	-0.0018746	0.00812897
460	4	10.34	10.79		0.00438784	-0.0021351	0.010436	0.00397833	0.00501908	0.00837609	0.00376927	0.000862495	-0.0210248	-0.00186867	-0.0141589	-0.00322484	0.360985	0.16625	0.166147	-0.15189	0	-0.00229543	-0.00514972
460	5	9.34	9.79		0.00683818	0.00624642	0.00016588	-0.000427671	-0.00215103	0.00347047	0.00523509	0.00354386	0.0015284	-0.000597976	0.0127768	-0.00107495	0.181094	0.09625	-0.014055	-0.0598138	0	-0.0012051	-0.00954845
460	6	8.34	8.79		-0.00227939	-0.00143002	0.00264687	0.0029738	7.17011e-05	0.000313125	0.0138904	0.00608441	0.00753017	0	0.0378841	-0.00107495	0.170265	0.025625	-0.0296413	0.061858	0	-0.000765144	-0.00590073
655	0	14.34	12.08		0.00929993	0.0536258	0.0853778	0.0587699	0.0437377	0.315343	0.0965933	0.0848472	0.139793	0.17659	0.228534	0.0354733	0.288939	0.17125	0.12729	0.0971419	0.0288907	0.0198937	0.0559867
655	1	13.34	11.08		-0.0011397	0.0365947	0.0711842	0.0366628	0.0310394	0.0646864	0.14058	0.0853518	0.221805	0.0205554	0.0805784	0.0225739	0.396994	0.20625	0.241464	0.0324399	0	0.00120128	0.0187008
655	2	12.34	10.08		0.00227939	0.0377367	0.0753457	0.0333185	0.0215103	-0.021162	0.0489656	0.0380554	0.0996816	0.00747469	0.0871954	0.00967453	0.338652	0.164375	0.232493	0.0628356	0	0.000382572	0.00505894
655	3	11.34	9.08		0.00227939	0.0141314	0.0295123	0.0174052	0.00215103	0.0151735	0.0337373	0.0039135	0.0824405	0	0.0629369	-0.00537474	0.211176	0.0625	0.0267884	-0.0764337	0	0.00153029	0.0132044
655	4	10.34	8.08		0.0011397	0.00595843	-0.00678666	0.00311802	0	0.0174437	0.0205914	0.00291606	-0.00264674	0	0.0553514	-0.00107495	0.138378	0.02	0.0557435	0.132781	0	-0.00153029	0.00252535
655	5	9.34	7.08		0	0.00198614	-0.00495477	0.00887665	-0.00143402	-0.00169609	-0.00366456	-0.00504589	0.0135319	0	0.0213526	0.0021499	0.129955	0.00875	0.046087	0.0759893	0	0	0.00186512
655	6	8.34	6.08		0.00227939	0.00183718	-0.00360609	-0.00348104	-0.00215103	-0.0266548	0.0137974	-0.00117346	0.0096923	0.000934337	0.00635573	0.0021499	0.16846	0	0.0538945	-0.0743007	0	0	0.00330111
					OFF peak, Normalised reponse
Wavelength	ND	Log (L-cone photons)	Log(rod photons)	Cell No.	1	2	3	4	5	6	7	8	9	10	11	12	13	14	15	16	17	18	19
460	0	14.34	14.79		0.117705	0.021855	0.243146	0.346942	0.121702	-0.0764972	0.170063	0.170602	-0.101567	0.00934337	-0.153375	0.0166992	0.0592419	-0.0685081	0.0129473	0.145098	0.155981	-0.00634427	-0.120725
460	1	13.34	13.79		0.0102144	-0.00390554	0.00461797	0.14103	0.0148212	0.237359	-0.0254884	0.00841805	-0.00163408	0.00372987	-0.0916737	0.0193405	-0.106186	-0.0343195	0.118188	0.129799	0.058524	0.0659281	0.0165481
460	2	12.34	12.79		0.0100259	0.00554339	0.0410477	0.0756118	0.031435	0.093491	-0.00128147	0.00117105	0.0738245	-0.0118868	0.0370924	-0.00715365	-0.0344742	-0.0103705	0.275682	0.194723	0.059864	-0.0112839	0.0171045
460	3	11.34	11.79		0.0156252	-0.0176517	-0.0416022	0.0356842	0.045939	-0.0899085	0.475154	0.246274	0.0475948	0.00560041	-0.0428705	0.00249496	0.052184	0.07	0.597448	0.424249	0	0.00957619	0.0208182
460	4	10.34	10.79		0.00146001	0.0260355	-0.030319	0.0136689	0.00235025	0.0101209	0.0225589	0.0104859	0.0496159	-0.0112177	0.112264	-0.0169641	0.0758033	-0.02875	0.547543	0.63912	0	0.00382663	-0.010258
460	5	9.34	9.79		0.0159558	-0.0206667	0.0033935	-0.000344002	-0.00321149	0.00209032	0.139112	0.00916136	0.0324542	-0.00658102	0.0409946	0.0193872	-0.0171728	0.04125	0.539193	0.413711	0	-0.000769834	0.0351075
460	6	8.34	8.79		0.00911074	-0.015418	-0.00120553	-0.0202206	0.0188327	0.10264	0.0483957	-0.00894057	0.0787234	0	0.117464	0.00227625	0.0501098	0.0182986	0.448307	0.474113	0	-0.000129874	-0.00115112
655	0	14.34	12.08		0.0789421	0.0624179	0.247501	0.304697	0.0958489	-0.0297983	0.37471	0.283883	0.0657545	0.0572541	0.0967139	-0.00292618	-0.066731	0.06625	0.104782	0.705176	0.249569	0.242548	-0.004194
655	1	13.34	11.08		0.108881	0.049717	0.0286824	0.131863	0.0774994	0.0105253	0.330852	0.279112	0.0441932	-0.00186867	0.11966	0.0744701	0.0890548	0.08125	0.64971	0.135399	0.0481512	0.0357431	0.00979838
655	2	12.34	10.08		0.0205146	-0.0178832	0.00515842	0.117072	0.0215046	0.00429328	0.00507569	0.00342245	0.151605	0.011212	-0.0127207	0.0228726	0.046397	0.129549	0.464066	-0.0902692	0	0.00830564	0.0047929
655	3	11.34	9.08		0.0205146	0.0415098	0.0162493	0.0247021	0.0141323	0.0497862	0.0133868	0.00720531	-0.0919056	0	0.0181721	-0.00296923	-0.0200522	0.05	0.408747	0.227528	0	-0.00321601	0.00908424
655	4	10.34	8.08		-0.01222	0.000865302	0.00809897	0.000763844	0.00429776	0.00871422	0.0135257	-1.19008e-05	0.0320967	0	0.0587619	-0.0175109	0.0457212	0.03	0.0494566	0.0894995	0	-0.00612422	0.0292345
655	5	9.34	7.08		0	-0.00850332	0.00592869	-0.00307045	-0.00860844	-0.00152172	-0.00318764	-0.0117308	-0.0399068	0	-0.0123483	0.00429334	0.0474137	0.00375	0.069366	0.00719691	0	0.00229314	-0.00184031
655	6	8.34	6.08		-0.018242	0.017731	0.0182178	0.00289881	-0.0102461	0.0531555	0.0592533	0.0463616	-0.0397697	-0.0100181	-0.0541172	-0.0021499	0.100517	0	-0.0148427	0.206392	0	-0.00874414	0.0082445

## Sheet: Fig 1h
		Transient cell (3), 460nm, Spikes/s									Transieny cell (3), 655nm, Spikes/s
	Time	ND0	ND1	ND2	ND3	ND4	ND5	ND6		Time	ND0	ND1	ND2	ND3	ND4	ND5	ND6
	-1.975	3	1	0	0	3	0	1		-1.975	0	4	0	4	0	1	0
	-1.925	1	0	0	3	1	1	1		-1.925	1	3	2	0	2	0	0
	-1.875	1	0	0	2	0	2	2		-1.875	2	2	1	0	1	0	0
	-1.825	0	0	1	2	0	1	1		-1.825	3	2	0	0	1	0	0
	-1.775	2	1	2	0	3	0	0		-1.775	1	0	1	0	0	0	4
	-1.725	2	0	1	1	4	1	0		-1.725	2	2	1	1	1	0	0
	-1.675	1	0	0	0	1	1	1		-1.675	1	0	2	1	0	0	4
	-1.625	1	1	0	2	0	1	1		-1.625	2	2	2	0	1	1	0
	-1.575	0	1	0	0	1	1	2		-1.575	3	3	2	0	2	0	0
	-1.525	0	3	0	0	2	0	0		-1.525	0	3	1	4	0	1	0
	-1.475	1	1	1	0	2	0	2		-1.475	1	4	0	0	0	0	0
	-1.425	0	0	1	3	0	0	1		-1.425	1	2	1	1	0	1	2
	-1.375	0	1	0	1	0	1	2		-1.375	0	0	0	0	1	0	0
	-1.325	0	4	0	1	4	0	2		-1.325	0	3	1	2	0	1	0
	-1.275	3	1	0	0	0	1	3		-1.275	0	0	2	0	1	1	2
	-1.225	3	0	1	0	2	0	1		-1.225	0	2	1	0	0	1	0
	-1.175	1	0	0	3	3	1	1		-1.175	0	0	0	0	2	0	2
	-1.125	1	4	0	0	1	0	1		-1.125	1	3	0	1	4	2	0
	-1.075	2	2	0	1	2	1	1		-1.075	2	3	0	2	0	0	0
	-1.025	1	2	0	0	0	0	2		-1.025	1	1	1	1	0	0	0
	-0.975	0	4	0	2	1	0	0		-0.975	1	3	1	1	0	1	0
	-0.925	1	0	0	1	0	1	0		-0.925	1	3	1	1	2	0	0
	-0.875	0	0	2	0	4	1	3		-0.875	1	0	1	1	0	2	0
	-0.825	0	1	0	1	1	2	0		-0.825	0	0	1	0	0	1	0
	-0.775	2	1	0	1	2	2	1		-0.775	0	1	0	1	1	0	0
	-0.725	0	0	1	1	1	2	0		-0.725	1	7	4	0	0	0	0
	-0.675	0	1	1	3	2	1	3		-0.675	2	0	1	0	0	0	0
	-0.625	0	2	1	0	1	2	0		-0.625	0	0	2	0	0	0	0
	-0.575	1	0	0	0	1	0	0		-0.575	0	1	0	4	0	1	0
	-0.525	2	1	1	0	1	0	1		-0.525	0	0	0	0	1	0	0
	-0.475	1	1	0	1	1	1	1		-0.475	1	2	1	1	0	2	0
	-0.425	1	0	2	0	1	2	0		-0.425	0	1	0	0	1	0	2
	-0.375	2	1	1	0	0	0	2		-0.375	1	5	2	2	0	3	0
	-0.325	3	1	1	2	1	0	1		-0.325	0	1	0	1	0	0	2
	-0.275	0	0	1	2	1	0	0		-0.275	0	1	0	0	4	0	2
	-0.225	2	2	1	0	0	0	1		-0.225	0	2	2	0	0	1	2
	-0.175	1	0	1	1	1	0	0		-0.175	2	1	2	1	0	0	0
	-0.125	0	1	1	1	2	0	1		-0.125	0	2	3	1	2	2	2
	-0.075	2	1	0	0	0	3	0		-0.075	0	1	2	0	3	0	0
	-0.025	1	0	1	0	0	0	2		-0.025	0	2	0	1	0	0	0
	0.025	23	20	26	11	0	1	0		0.025	42	14	0	0	0	0	2
	0.075	46	46	38	15	17	8	10		0.075	27	19	13	2	0	0	0
	0.125	23	18	19	13	6	2	4		0.125	24	20	12	3	2	0	0
	0.175	12	2	5	7	3	1	2		0.175	12	13	6	1	4	1	2
	0.225	9	2	3	5	1	1	5		0.225	15	8	7	3	4	0	2
	0.275	6	4	4	2	1	1	0		0.275	6	6	1	1	5	1	0
	0.325	4	4	4	5	4	2	4		0.325	10	2	1	1	3	1	2
	0.375	4	6	4	1	3	0	0		0.375	6	4	1	1	5	3	4
	0.425	5	4	3	4	4	2	0		0.425	5	5	2	1	3	0	4
	0.475	4	4	4	3	2	1	1		0.475	5	5	3	2	0	4	4
	0.525	2	4	4	4	3	2	0		0.525	5	4	1	1	0	2	4
	0.575	6	0	2	3	1	2	3		0.575	2	2	3	2	2	1	0
	0.625	11	5	2	2	2	2	1		0.625	5	5	1	1	1	1	2
	0.675	3	7	3	2	1	2	4		0.675	2	2	1	2	0	4	0
	0.725	11	4	1	2	5	3	1		0.725	3	0	0	1	4	2	0
	0.775	4	4	3	3	1	1	1		0.775	8	3	0	1	1	0	0
	0.825	8	8	0	1	1	2	2		0.825	5	3	0	1	1	3	4
	0.875	6	2	0	1	3	3	2		0.875	2	3	0	2	2	2	2
	0.925	9	2	1	4	1	2	0		0.925	1	1	1	2	2	0	0
	0.975	6	8	2	2	1	0	1		0.975	1	2	1	0	2	0	8
	1.025	6	5	1	2	1	3	0		1.025	2	2	2	0	2	0	2
	1.075	6	2	0	4	1	1	2		1.075	1	3	2	1	2	2	2
	1.125	6	8	0	2	4	4	3		1.125	5	2	1	0	1	0	0
	1.175	4	5	0	4	1	0	0		1.175	2	1	1	1	1	2	0
	1.225	11	6	0	4	0	0	2		1.225	2	5	0	1	0	0	0
	1.275	7	5	1	3	3	1	3		1.275	1	2	2	1	1	1	2
	1.325	5	4	1	3	0	0	0		1.325	0	1	1	2	1	1	2
	1.375	6	5	0	2	3	3	0		1.375	3	4	0	0	2	0	0
	1.425	9	4	2	1	2	2	1		1.425	5	3	0	0	1	0	2
	1.475	4	5	2	0	0	0	1		1.475	0	4	1	0	3	1	0
	1.525	3	5	1	2	0	2	2		1.525	6	5	3	2	1	3	0
	1.575	2	5	1	3	1	1	1		1.575	3	4	0	1	2	0	0
	1.625	4	2	1	3	2	0	1		1.625	2	1	0	2	0	1	2
	1.675	6	1	0	3	0	1	0		1.675	2	0	1	2	1	0	2
	1.725	4	3	0	4	1	1	2		1.725	4	2	0	2	0	1	0
	1.775	8	4	0	1	0	2	0		1.775	1	2	0	0	4	1	0
	1.825	8	1	1	2	0	0	1		1.825	1	1	1	0	1	1	2
	1.875	4	3	2	3	1	0	3		1.875	2	2	1	2	0	1	0
	1.925	7	5	1	0	2	3	0		1.925	1	0	0	0	3	1	2
	1.975	2	2	1	4	0	2	0		1.975	2	2	1	2	0	2	0
	2.025	2	4	3	3	1	4	1		2.025	2	2	1	1	0	0	0
	2.075	0	0	0	5	1	2	1		2.075	6	10	10	5	1	2	0
	2.125	0	0	0	0	2	1	2		2.125	7	40	55	11	2	0	0
	2.175	0	0	0	0	2	2	1		2.175	14	25	50	33	20	5	0
	2.225	0	0	0	0	1	2	2		2.225	13	22	23	31	33	17	10
	2.275	0	0	2	0	1	0	5		2.275	5	13	18	30	29	24	10
	2.325	0	1	0	0	1	1	1		2.325	5	17	10	18	14	11	2
	2.375	0	0	0	1	3	1	2		2.375	2	8	7	12	13	15	6
	2.425	1	1	1	0	1	1	2		2.425	5	9	12	12	5	5	2
	2.475	0	1	2	2	0	0	2		2.475	6	9	13	9	5	2	4
	2.525	0	0	0	0	0	3	1		2.525	8	9	8	12	9	6	0
	2.575	0	1	0	0	1	0	3		2.575	5	5	15	9	4	2	2
	2.625	0	1	0	1	0	1	2		2.625	0	4	9	8	8	2	2
	2.675	1	0	1	0	1	2	1		2.675	2	7	8	7	7	0	0
	2.725	0	0	0	0	0	0	2		2.725	1	7	6	2	3	0	0
	2.775	0	1	0	0	2	3	2		2.775	1	5	6	6	1	2	0
	2.825	0	0	0	0	3	1	0		2.825	4	5	6	3	2	4	2
	2.875	0	1	0	0	1	2	0		2.875	3	5	7	1	1	1	0
	2.925	0	0	1	0	0	2	1		2.925	0	2	2	3	0	0	0
	2.975	0	3	0	1	1	2	0		2.975	2	2	9	1	1	0	2
	3.025	0	1	1	0	1	0	0		3.025	1	3	2	2	2	3	0
	3.075	0	1	0	0	2	3	3		3.075	3	4	4	1	2	2	2
	3.125	0	0	0	0	1	1	1		3.125	0	0	5	2	3	1	6
	3.175	1	0	0	0	1	2	2		3.175	1	3	6	1	2	0	0
	3.225	1	1	0	0	1	2	1		3.225	2	1	4	0	2	0	2
	3.275	0	2	1	1	1	1	3		3.275	2	3	1	0	0	1	0
	3.325	0	1	0	1	1	3	1		3.325	2	1	6	1	1	3	0
	3.375	0	0	1	0	0	1	3		3.375	3	3	1	1	1	1	2
	3.425	1	0	1	0	1	2	2		3.425	0	1	2	2	4	3	0
	3.475	0	1	1	2	1	3	1		3.475	1	3	1	0	3	0	0
	3.525	0	2	0	2	1	1	0		3.525	0	0	4	1	2	0	2
	3.575	0	0	1	0	0	2	2		3.575	1	2	4	1	1	1	0
	3.625	0	1	0	2	1	0	1		3.625	1	0	1	1	2	2	2
	3.675	0	0	0	1	2	3	1		3.675	2	0	2	3	0	0	0
	3.725	0	1	0	1	1	2	1		3.725	1	0	3	0	1	0	2
	3.775	0	1	2	0	2	0	1		3.775	0	2	2	3	0	0	0
	3.825	1	1	1	0	0	2	0		3.825	2	3	2	2	1	1	0
	3.875	0	0	0	1	1	2	1		3.875	0	1	3	1	4	2	2
	3.925	0	0	0	2	2	1	2		3.925	1	0	1	3	1	0	0
	3.975	0	0	1	0	1	3	0		3.975	0	2	2	2	0	0	0

## Sheet: Fig 1i
					ON peak, Normalised reponse
Wavelength	ND	Log (L-cone photons)	Log(rod photons)	Cell No.	1	2	3	4	5	6	7	8	9	10	11	12	13	14	15	16	17	18	19	20	21	22	23	24	25
460	0	14.34	14.79		1	0.896311	0.786993	0.42352	0.48692	0.653846	0.561154	0.831666	0.725989	0.522537	0.23878	1	0.87928	0.410712	0.334346	0.54091	0.962352	0.577883	1	0.443794	1	0.920907	0.390512	0.364151	0.846889
460	1	13.34	13.79		0.469441	0.6337	0.673607	0.46038	0.300292	0.817575	0.368834	0.596969	0.319267	0.409395	0.342227	0.824039	1	0.941644	0.145987	0.876402	0.425698	0.434407	0.210526	0.214175	0	0.973937	0.661297	1	0.797887
460	2	12.34	12.79		0.0285716	0.0775292	0.720933	0.265845	0.839756	0.779113	0.821597	0.404211	0.177921	-0.00862139	0.103447	0.217518	0.51256	0.636919	0.0522857	1	0.240194	0.384417	0.0270469	0.0987316	0.166667	0.912825	0.621333	0.662486	0.600462
460	3	11.34	11.79		-0.00798847	0.116402	0.325318	0.129833	0.643704	1	1	0.401619	0.107841	0.0761582	0.262634	0.175587	0.335049	-0.273499	0.0424767	0.90485	0.277412	0.429339	0	0.0486075	0	0.50545	0.490559	0.376532	0.0816696
460	4	10.34	10.79		0.00787061	-0.00208845	0.204322	0.0601362	0.584916	0.698071	0.702973	0.188171	-0.0262111	0.102648	0.279682	0.0982457	0.169082	-0.0802556	0.0471076	0.747114	0.0691599	0.503528	0	0.0363919	0	0.312428	0.731882	0	0.0113839
460	5	9.34	9.79		0.0262616	0.012033	0.0876474	0.0294278	0.466187	0.759883	0.571659	0.00354897	0	0.130487	0.795932	-0.013423	0.197055	-0.130056	0.109916	0.291256	0.0378452	0.405746	0	-0.00592615	0	0.146882	0.162697	0.0751285	-0.00871196
460	6	8.34	8.79		0.0236186	-0.000685461	0.134422	0.0128522	0.286615	0.67884	0.326783	0.0134597	-0.0262111	0.178196	0.18304	0.0118459	0.0235746	-0.182987	0.176639	0.0856264	-0.0146889	0.267571	0	-0.0104388	0	0.195058	0.135218	0.0297053	0.0598648
655	0	14.34	12.08		0.731423	1	0.78124	0.349415	1	0.668904	0.693842	0.474936	0.733095	0.584769	0.518461	0.99249	0.850961	-0.239132	0.191976	0.842345	0.951623	0.513788	0.894737	1	0.5	1	0.522477	0.492141	1
655	1	13.34	11.08		0.660086	0.722237	0.348135	0.177669	0.565157	0.774994	0.534728	0.479988	0.579239	0.263242	0.120495	0.420485	0.399067	-0.312768	0.207204	0.971986	0.212248	1	0.210526	0.400694	0	0.367482	0.539959	0.47976	0.53679
655	2	12.34	10.08		0.262616	0.524509	0.169629	0.0768224	0.425116	0.801554	0.465724	0.466966	0.231841	0.154893	0.518461	0.315078	0.191016	-0.142421	0.0509721	0.720149	0.0604224	0.699671	0	0.0364621	0	0.412561	0.422227	0.248542	0.315115
655	3	11.34	9.08		0.0397573	0.13764	0.0356451	0.0467763	0.400517	0.673077	0.581121	0.051601	0.0539203	0.0872704	0.806717	-0.0413054	0.124267	0.0245897	0.118892	0.417299	0.0912929	0.399142	0	0.00783218	0	0.0835841	0.0796158	0.173413	0.0249129
655	4	10.34	8.08		-0.019169	-0.00204477	0.0777544	0.00340911	0.232014	0.356036	0.357321	0	0	0.102196	0.598054	-0.00496705	0.0799419	-0.106244	0.0651831	0.143323	0.0878268	0.0927813	0	-0.0215925	0	0.0961284	-0.0447124	0.0297053	-0.00987799
655	5	9.34	7.08		0	0.00962151	0.0265942	0.0513842	0.104951	0.106036	0.226846	0.0261917	0	0.046861	0.0409023	0.00535575	0.054052	-0.033581	0.0559695	0.0151357	-0.0594092	0.180757	0	0.00739746	0	0.0867612	0.212261	-0.0404805	-0.00619504
655	6	8.34	6.08		0.0262616	-0.00926954	0.0514357	0.0306841	0.180486	0.221421	0.205366	0	0	0.0486971	0.0795932	-0.00379405	0.00741232	-0.0130801	0.177764	0.00150329	-0.0130628	0.170153	0	-0.0412894	0	0.116356	0.108948	0.0578045	0.00379849
					ON tonic, Normalised reponse
Wavelength	ND	Log (L-cone photons)	Log(rod photons)	Cell No.	1	2	3	4	5	6	7	8	9	10	11	12	13	14	15	16	17	18	19	20	21	22	23	24	25
460	0	14.34	14.79		0.0112925	0.0245447	0.0195159	0.0341354	0.00221327	0	-0.00251783	-0.0111839	0.00900468	0	0.0318373	0.0264824	0.0327631	0.0773402	0.00091516	-0.00173322	-0.0376476	-0.0065162	0.0105263	0	0	0.0522505	0.0861951	0.0115609	0.0121524
460	1	13.34	13.79		0.00190397	0.0229806	0.014037	0.0182047	-0.000553319	0.000961538	0.00129488	0.0199581	0.0134801	-0.0539405	0.0397966	0.0451979	0.0106719	0.0739736	0.0309569	0.21426	0.0319273	-0.00289609	0	0.0167103	0	0.00418004	-0.0373582	0.0289022	0.0725218
460	2	12.34	12.79		-0.0286646	0.00477899	0.0354177	0.0203245	0.013833	0.0105769	-0.00584296	0.0205212	0.00539203	-0.0877515	0.0318373	0.0353559	0.0347619	0.0909885	0.0239743	0.196443	0.0239455	0.00130324	0.00789474	0.00493658	0.0166667	0.0099903	0.0525936	-0.0147401	0.0182216
460	3	11.34	11.79		0.00604018	0.00367689	0.0276113	0.00143248	-0.000553319	0.0653846	-0.00342504	-0.00438711	0	0.0167317	0.0159186	0.0138341	0.050144	-0.160959	0.0208973	0.152873	-0.0133031	-0.0370699	0	0.0160439	0	0.00209002	0.111866	-0.00289022	0.0224265
460	4	10.34	10.79		0	0	0.00230576	0.00134897	0.0349089	0.101923	0.0121095	-0.000890519	-0.00269601	0.0398987	0.00397966	-0.0137748	0.0295476	-0.160868	0.000590891	0.0995115	-0.00532122	0.0343331	0	0.00987316	0	0.00175562	0.0765251	0	0.00560663
460	5	9.34	9.79		0	0.00185288	0.000708354	-0.00449657	0.0242796	0.0490385	0.0099594	-0.00392876	0	0.0188811	0.00795932	0.00790518	0.012914	-0.105319	0.00216179	0.0551074	-0.0133031	-0.0107372	0	0.00494892	0	0.00209002	0.0302622	-0.00578045	-0.00113534
460	6	8.34	8.79		-0.00802293	-6.25649e-05	-0.00718473	-0.00127189	0.00701055	0.0730769	-0.00727772	0.00392876	-0.00269601	0.00124844	0	0.0118578	0.00382381	-0.091125	0.000864718	0.053911	-0.0177197	-0.0287147	0	-0.00370243	0	-0.0121012	-0.0410453	-0.00289022	0.00140166
655	0	14.34	12.08		0.0178185	0.0117189	0.0271271	0.0118838	-0.00486367	-0.00576923	-0.0242711	-0.0208093	0.00269601	-0.0549573	0.00397966	-0.0122728	0.010585	-0.36309	0.0208973	0.200401	0.0452304	-0.0439699	0.00526316	0.0111073	0	0.00418004	0.0368016	0.00289022	0.00700829
655	1	13.34	11.08		-0.0132621	0.0158097	0.00356345	0.00775337	0.0131967	0.0903846	0.0118897	-0.00849922	0.00808804	-0.0143507	0.011939	0.049111	0.0153821	-0.37096	0.0194562	0.181885	-0.00276703	-0.0340725	0	-0.00617072	0	0.00275883	-0.0556546	0.0289022	0.0306262
655	2	12.34	10.08		0.00262616	0.0147942	-0.00636795	0.00183075	0.0357001	0.100962	0.0261095	0.0377816	0.0269601	0.00435025	-0.00397966	0.0120752	0.0576178	-0.37369	0.00216179	0.129552	-0.00266061	-0.00929644	0	-0.00452931	0	-0.00627006	0.0203835	0.0115609	0.0140166
655	3	11.34	9.08		0.00656541	0.00673776	0.00796536	-0.000642367	0.0647383	0.0538462	0.0433266	0.0130959	0	0.00226522	0.00397966	-0.0219962	0.0173809	-0.247853	0.00371108	0.0797153	-0.00532122	0.00032581	0	-0.00370243	0	0.00836008	0.0442454	0	0.0101901
655	4	10.34	8.08		-0.000196962	0.000962537	0.0072281	0.00335316	0.0123445	0.000961538	0.00675817	0.00261917	0	0.00257411	0.00397966	0.00790518	0.0312857	-0.0656937	0.00225547	0.0301956	-0.00266061	0.0325738	0	-0.00918204	0	-0.00418004	-0.00925258	0.00289022	0.00420497
655	5	9.34	7.08		0.00262616	0	0.00675827	0.00128473	0.00181489	-0.000961538	0.00439621	0.00261917	0	-0.00222661	0.00397966	-0.00592889	-0.00521428	-0.0343481	0.010809	0.0177785	-0.00798183	0.0398791	0	0	0	-0.00296783	0.0111309	-0.00578045	-0.00374243
655	6	8.34	6.08		0	-0.00192507	0.00427903	-0.00267225	0.00774093	0.00288462	0.00860457	0	0	0.00257411	0.0159186	0.00592889	0.00260714	-0.00454942	0.0245003	0.0157801	0.00266061	0.0165729	0	-0.000691121	0	-0.00418004	0.0139137	0	-0.00140166
					OFF peak, Normalised reponse
Wavelength	ND	Log (L-cone photons)	Log(rod photons)	Cell No.	1	2	3	4	5	6	7	8	9	10	11	12	13	14	15	16	17	18	19	20	21	22	23	24	25
460	0	14.34	14.79		0.437213	0.679259	0.174773	0.209521	0.551105	0.653846	0.499727	1	0.716985	0.0591969	0.127349	-0.0146303	0.0817553	0.515349	-0.0124562	0.0899362	1	0.685762	0.2	0.32038	0.166667	0.492453	1	0.988439	0.778671	0.214633	0.564765	0.190322	0.350378	0.440479	0.924674	0.486313	0.600512	1	0.0991629	0.116516	0.0166152	0.0408527	-0.239996	0.0269585	-0.030649	-0.0514274	0.0943841	0.1	0.322455
460	1	13.34	13.79		0.086743	0.153514	0.110235	0.0824499	0.300845	0.528152	0.327574	0.498436	0.0901059	0.077219	0.222837	-0.0116768	0.0507574	0.412728	0.0285587	-0.0233858	0.340558	0.466264	0.105263	0.0493669	0	0.384551	0.281246	0.161835	0.108636	0.305685	0.436917	0.619239	0.992145	0.397031	0.319225	0.450901	0.645638	0.517231	0.843898	0.267743	0.292322	0.974637	0.0581923	0.158924	0.0657694	0.374652	0.686542	0.0526316	0.11067
460	2	12.34	12.79		0.00471288	0.014998	0.063899	0.155589	0.0512765	0.268536	0.0361234	0.200348	0.0646881	0.00190673	-0.0875764	0.0240583	0.0258932	0.272965	0.0138994	-0.0113156	0.216249	0.0790248	0.0191522	0.0197463	-0.0166667	0.0250262	0.0121931	-0.0164274	-0.00645607	0.154944	0.288331	1	1	0.101691	0.00828502	0.263766	0.167268	0.0970403	1	1	0.737788	0.793874	0.7772	1	0.124956	0.275932	0.81033	0	-0.00837436
460	3	11.34	11.79		-0.0140286	0.1031	0.28325	0.590905	0.677456	0.146154	0.379963	0.45839	0.161761	0.316838	0.00793542	0.122227	0.423952	-0.0215519	0.0359914	-0.0111575	0.024654	0.16232	0	-0.0168022	0	0.294358	0.100421	0.321618	0.00317679	0.00693024	0.0346484	0.591471	0.71548	0.0148541	0.0423077	0.154125	0.0646969	0	0.574087	0.643551	0.415476	0.489267	0.818373	0.590776	0.234108	0.0966141	0.630503	0	0.0115346
460	4	10.34	10.79		-0.018391	0.00753692	0.751351	0.945253	0.428277	0.115379	0.395118	0.0581025	0.0304052	0.654795	0.514482	0.230598	0.556677	0.353577	0.738291	0.130223	0.180906	0.744323	0	0.0265188	0	0.394273	0.377084	0	-0.0222559	0.00728958	-0.0126327	0.4753	0.449713	0.0315414	0.008921	0.0148522	-0.00261917	0	0.202586	0.0369226	0.184757	0.222466	0.596369	0.149399	0.0743241	0.0372752	0.233973	0	-0.0124104
460	5	9.34	9.79		0	0.0101801	0.665187	0.791917	0.120983	0.0762287	0.289934	0.00747773	0	0.600687	0.310413	0.215827	0.35795	0.976136	0.482466	0.0809345	0.157573	0.561288	0	0.0384907	0	0.479195	0.132435	0.0231044	-0.00757662	-0.00262616	-3.85304e-06	0.366785	0.217115	-0.0075279	-0.00838669	0.00663557	-0.00261917	0	0.126311	0.0369226	0.0112846	0.0245044	0.273733	0.0595725	0.0102917	0.054997	-0.0184072	0	0.00739746
460	6	8.34	8.79		0.0316415	0.00900247	0.676486	0.810659	0.20214	0.00960961	0.278109	-0.0166608	-0.0235151	0.69177	0.103447	0.158092	0.36737	1	0.521662	0.122257	0.0562429	0.643817	0	-0.00673638	0	0.583363	0.3154	0.0325955	0.00239683	0	-0.00734447	0.133894	0.0333563	0.0178153	-0.0122328	0.0129199	0	0	0.0718641	0.0636745	-0.00972293	0.00480518	-0.00853066	0.124439	0.0374612	-0.0157234	0.00877593	0	-0.0159154
655	0	14.34	12.08		0.214633	0.564765	0.190322	0.350378	0.440479	0.924674	0.486313	0.600512	1	0.0991629	0.116516	0.0166152	0.0408527	-0.239996	0.0269585	-0.030649	-0.0514274	0.0943841	0.1	0.322455	0.166667	0.327013	0.346539	0.60486	0.432328
655	1	13.34	11.08		0.305685	0.436917	0.619239	0.992145	0.397031	0.319225	0.450901	0.645638	0.517231	0.843898	0.267743	0.292322	0.974637	0.0581923	0.158924	0.0657694	0.374652	0.686542	0.0526316	0.11067	0	0.657327	0.873886	0.566466	0.365998
655	2	12.34	10.08		0.154944	0.288331	1	1	0.101691	0.00828502	0.263766	0.167268	0.0970403	1	1	0.737788	0.793874	0.7772	1	0.124956	0.275932	0.81033	0	-0.00837436	0	0.29343	0.12357	0.121372	-0.00726621
655	3	11.34	9.08		0.00693024	0.0346484	0.591471	0.71548	0.0148541	0.0423077	0.154125	0.0646969	0	0.574087	0.643551	0.415476	0.489267	0.818373	0.590776	0.234108	0.0966141	0.630503	0	0.0115346	0	0.994833	0.45278	0	0.0147228
655	4	10.34	8.08		0.00728958	-0.0126327	0.4753	0.449713	0.0315414	0.008921	0.0148522	-0.00261917	0	0.202586	0.0369226	0.184757	0.222466	0.596369	0.149399	0.0743241	0.0372752	0.233973	0	-0.0124104	0	0.560113	0.242813	-0.0309894	-0.014083
655	5	9.34	7.08		-0.00262616	-3.85304e-06	0.366785	0.217115	-0.0075279	-0.00838669	0.00663557	-0.00261917	0	0.126311	0.0369226	0.0112846	0.0245044	0.273733	0.0595725	0.0102917	0.054997	-0.0184072	0	0.00739746	0	0.17333	0.0619936	0.0231044	-0.00245262
655	6	8.34	6.08		0	-0.00734447	0.133894	0.0333563	0.0178153	-0.0122328	0.0129199	0	0	0.0718641	0.0636745	-0.00972293	0.00480518	-0.00853066	0.124439	0.0374612	-0.0157234	0.00877593	0	-0.0159154	0	0.663942	0.0950339	0.0578045	0.00520015
[truncated: 5 more columns]

## Sheet: Fig 2c
		Sustained cells, Mel High, ND0, Normalised response
	Time(s)	6	8	12	13	14	15	18	38	42	49	57	63	64	66	70	74	75	80	83	87	96	118	120	121	123	124	130	132	133	140	160	165	166	167	168	171	174	175	176	177	178	180	181	189	190	191	192	193
	-9.975	-0.00125156	-0.00463679	-0.00915241	0.0884354	0	-0.000625391	-0.00864553	-0.0152284	-0.0694444	0.25871	-0.0331647	-0.0501497	-0.0573034	0.0146217	0.0048295	0.0503825	-0.0188199	0.0689814	-0.0162559	0.097806	0.0536692	0.154991	-0.0699588	-0.0416667	0.0273224	0.0659296	-0.0628875	0.0631365	-0.0330579	0.0267477	-0.0456353	-0.00406339	-0.0651788	-0.0348706	-0.119821	0.0448902	0.0182328	-0.0416667	0.0228245	-0.0564811	-0.0308597	-0.0279536	-0.025641	-0.0845987	-0.0131712	0.173483	-0.0136205	0.179251
	-9.925	-0.00125156	-0.00463679	0.000795862	0.0884354	0	-0.000625391	0.135447	-0.0152284	-0.0694444	-0.0378058	-0.0331647	-0.0501497	0.0550562	-0.048951	0.0340992	-0.0287523	-0.0471204	0.0229938	-0.0162559	0.097806	0.0536692	-0.0201401	-0.152263	-0.0416667	-0.0720318	-0.0569206	-0.151461	0.0224033	-0.0330579	0.0267477	-0.0110631	-0.00406339	0.0869896	-0.0348706	-0.119821	-0.0187838	0.0182328	0.107143	0.0447712	0.0247867	-0.0308597	-0.0279536	0.230769	0.0238612	-0.0131712	-0.0103401	-0.0136205	0.0479317
	-9.875	-0.00125156	-0.00463679	0.0306407	0.0884354	0	-0.000625391	-0.00864553	-0.0152284	-0.0694444	-0.186064	-0.0331647	-0.0501497	-0.0573034	-0.0171647	-0.0537099	-0.00237404	0.00948068	-0.0689814	-0.0162559	-0.0252204	0.108434	-0.0201401	-0.0699588	0.305556	0.0273224	0.0249795	0.0256864	0.0224033	-0.0330579	0.269909	-0.0110631	-0.00406339	0.0362668	0.0101237	0.104143	-0.0824578	0.0743338	-0.0416667	0.000877867	0.0247867	-0.0308597	-0.0279536	-0.025641	0.240781	-0.0131712	-0.056296	-0.0769718	-0.083388
	-9.825	-0.00125156	-0.00463679	-0.00915241	-0.0249433	0	-0.000625391	0.279539	-0.0152284	-0.0694444	-0.186064	-0.0331647	-0.0501497	-0.0573034	0.141767	0.0633689	-0.0287523	-0.0471204	0.114969	-0.0162559	0.0157884	0.0536692	-0.0201401	-0.0699588	-0.0416667	0.0273224	0.0249795	0.202834	0.0224033	-0.0330579	0.0267477	-0.0456353	-0.00406339	0.0362668	-0.0348706	-0.119821	0.0448902	-0.00981767	-0.0416667	0.0447712	0.0247867	0.116091	-0.0279536	-0.025641	0.132321	-0.0131712	-0.0103401	0.0497308	0.310571
	-9.775	-0.00125156	0.072643	0.000795862	-0.0249433	0	-0.000625391	-0.152738	-0.0152284	-0.0694444	-0.0378058	0.079258	-0.0501497	0.167416	-0.0171647	0.0340992	-0.00237404	0.0943823	-0.0689814	-0.0162559	0.0567972	-0.165389	-0.0201401	0.0123457	-0.0416667	0.0273224	-0.0159705	-0.151461	-0.0183299	0.0702479	-0.0948328	-0.0110631	-0.00406339	-0.014456	-0.0348706	-0.119821	-0.0824578	-0.00981767	-0.0416667	-0.0210688	-0.0564811	0.116091	-0.0279536	-0.025641	-0.0845987	0.189463	0.0815717	-0.0769718	0.0479317
	-9.725	-0.00125156	-0.00463679	0.000795862	0.0884354	0	-0.000625391	-0.00864553	-0.0152284	-0.0694444	-0.0378058	0.079258	-0.0501497	0.0550562	-0.0171647	0.0340992	-0.00237404	-0.0188199	-0.114969	0.018703	0.0567972	-0.0558598	-0.0201401	-0.0699588	0.305556	-0.0720318	0.0659296	-0.0628875	-0.0183299	-0.0330579	0.148328	-0.0110631	-0.00406339	-0.0651788	-0.0348706	-0.119821	0.172238	0.0182328	0.0327381	0.0667179	-0.0564811	-0.0308597	-0.0279536	0.230769	-0.0845987	-0.0131712	-0.0103401	-0.0136205	-0.346028
	-9.675	-0.00125156	0.072643	-0.00915241	0.0884354	0	-0.000625391	0.135447	-0.0152284	0.144231	0.406968	-0.0331647	0.0995509	-0.0573034	-0.0171647	0.0340992	0.0240042	0.00948068	0.0689814	-0.0162559	-0.0662292	-0.00109529	-0.0201401	0.0946502	-0.0416667	-0.0720318	-0.0978706	-0.151461	0.0224033	-0.0330579	-0.0948328	-0.0456353	0.0230259	-0.014456	-0.0348706	0.328108	0.0448902	0.0182328	0.107143	-0.0430155	0.0247867	-0.0308597	-0.0279536	-0.025641	-0.0845987	-0.0131712	0.0815717	-0.0769718	0.310571
	-9.625	-0.00125156	-0.00463679	-0.00915241	-0.0249433	0	-0.000625391	-0.00864553	-0.0152284	0.144231	-0.186064	-0.0331647	0.0995509	-0.0573034	-0.0171647	-0.0537099	-0.0287523	-0.0471204	-0.0229938	-0.0162559	0.0157884	-0.165389	-0.0201401	-0.0699588	-0.0416667	-0.0720318	-0.0569206	-0.0628875	-0.0183299	0.0702479	0.269909	-0.0456353	-0.00406339	0.0362668	0.0101237	0.104143	-0.0187838	0.0462833	-0.0416667	0.0228245	-0.0564811	-0.0308597	0.0775316	0.230769	0.0238612	-0.0131712	-0.0103401	0.0497308	-0.083388
	-9.575	-0.00125156	-0.00463679	0.0206924	-0.0249433	0	-0.000625391	-0.152738	-0.0152284	0.144231	0.110452	-0.0331647	-0.0501497	-0.0573034	0.0146217	0.0926387	0.0503825	0.0943823	-0.160957	0.018703	0.0567972	0.108434	-0.0201401	0.0946502	-0.0416667	-0.0720318	-0.0159705	0.11426	-0.0183299	-0.0330579	0.0267477	-0.0456353	-0.00406339	-0.0651788	-0.0348706	-0.119821	0.108564	0.0182328	-0.0416667	0.0667179	-0.0564811	-0.0308597	-0.0279536	-0.025641	0.132321	-0.0131712	0.0356158	-0.0769718	-0.083388
	-9.525	-0.00125156	-0.00463679	0.0505372	-0.0249433	0	-0.000625391	-0.00864553	0.0572879	0.144231	0.110452	-0.0331647	-0.0501497	0.0550562	-0.0171647	-0.0829797	-0.00237404	0.0943823	-0.0229938	-0.0162559	-0.148247	0.0536692	0.154991	-0.152263	-0.0416667	0.0273224	0.10688	-0.0628875	-0.0183299	-0.0330579	0.0267477	-0.0456353	-0.00406339	0.0362668	-0.0348706	0.104143	-0.0824578	-0.00981767	0.0327381	-0.0210688	0.0247867	-0.0308597	0.0775316	0.230769	-0.0845987	-0.0131712	0.173483	0.0497308	-0.083388
	-9.475	-0.00125156	-0.00463679	0.000795862	-0.0249433	0	-0.000625391	-0.00864553	0.0572879	-0.0694444	-0.0378058	-0.0331647	-0.0501497	-0.0573034	-0.0171647	0.0926387	0.0503825	-0.103722	0.160957	-0.0162559	0.220832	-0.00109529	-0.0201401	0.0123457	-0.0416667	-0.0720318	-0.0569206	0.11426	-0.0183299	-0.0330579	0.148328	0.0580812	-0.00406339	-0.0651788	-0.0348706	-0.119821	0.0448902	-0.00981767	0.107143	0.000877867	-0.0564811	-0.0308597	-0.0279536	-0.025641	0.0238612	-0.0131712	0.127528	-0.0136205	0.179251
	-9.425	-0.00125156	-0.00463679	0.0206924	-0.0249433	0	-0.000625391	-0.00864553	-0.0152284	-0.0694444	0.110452	-0.0331647	0.0995509	0.0550562	-0.0807374	-0.0244402	-0.0287523	0.0660818	0.114969	0.018703	-0.189256	0.163198	-0.0201401	0.0123457	-0.0416667	0.0273224	0.0249795	0.11426	0.0224033	-0.0330579	0.0267477	-0.0456353	-0.00406339	-0.0651788	-0.0348706	-0.119821	-0.0824578	-0.00981767	-0.0416667	-0.0210688	0.0247867	0.116091	-0.0279536	-0.025641	-0.0845987	-0.0131712	-0.148208	0.113082	-0.083388
	-9.375	-0.00125156	-0.00463679	0.000795862	-0.0249433	0	-0.000625391	-0.152738	-0.0152284	0.144231	0.25871	-0.0331647	-0.0501497	-0.0573034	0.0146217	0.0633689	0.0503825	-0.0188199	-0.114969	-0.0162559	-0.0252204	-0.165389	-0.0201401	0.0123457	-0.0416667	-0.0720318	-0.0569206	0.0256864	-0.0183299	-0.0330579	0.0267477	-0.0110631	-0.00406339	-0.014456	-0.0348706	-0.119821	0.0448902	-0.00981767	-0.0416667	0.0228245	-0.0564811	-0.0308597	-0.0279536	-0.025641	-0.0845987	-0.0131712	-0.0103401	-0.0136205	-0.083388
	-9.325	-0.00125156	-0.00463679	0.0107441	-0.0249433	0	-0.000625391	-0.152738	-0.0152284	0.144231	-0.186064	-0.0331647	-0.0501497	-0.0573034	0.0464081	-0.112249	-0.00237404	0.0660818	0.0229938	-0.0162559	-0.0662292	-0.00109529	-0.0201401	0.0123457	-0.0416667	0.0273224	-0.0159705	0.0256864	0.0224033	-0.0330579	-0.0948328	-0.0110631	-0.00406339	-0.0651788	-0.0348706	0.328108	-0.0824578	-0.0378682	-0.0416667	0.000877867	-0.0564811	-0.0308597	-0.0279536	0.230769	-0.0845987	-0.0131712	-0.0103401	-0.140323	-0.214708
	-9.275	-0.00125156	-0.00463679	-0.00915241	-0.0249433	0	-0.000625391	-0.152738	-0.0152284	-0.0694444	0.406968	0.079258	-0.0501497	-0.0573034	0.0464081	-0.0244402	-0.0287523	-0.0188199	0.0229938	-0.0162559	0.138815	-0.00109529	-0.0201401	-0.152263	-0.0416667	0.226031	-0.0159705	-0.0628875	-0.0183299	-0.0330579	-0.0948328	-0.0456353	-0.00406339	-0.0651788	-0.0348706	-0.119821	-0.0187838	-0.00981767	0.107143	0.0228245	0.187322	-0.0308597	0.0775316	0.230769	-0.0845987	-0.0131712	0.0815717	-0.0769718	0.0479317
	-9.225	-0.00125156	-0.00463679	0.0107441	-0.0249433	0	-0.000625391	0.423631	0.0572879	-0.0694444	0.110452	-0.0331647	-0.0501497	0.0550562	0.0146217	-0.0244402	0.0767607	0.0943823	0.0229938	-0.0162559	-0.107238	-0.165389	-0.0201401	-0.0699588	-0.0416667	-0.0720318	0.0249795	0.202834	-0.0183299	0.0702479	-0.0948328	-0.0456353	-0.00406339	-0.014456	0.0101237	0.104143	-0.0187838	-0.00981767	-0.0416667	-0.0210688	0.0247867	-0.0308597	-0.0279536	-0.025641	0.132321	-0.0131712	-0.0103401	-0.0136205	-0.214708
	-9.175	-0.00125156	-0.00463679	0.0107441	-0.0249433	0	-0.000625391	-0.152738	-0.0152284	-0.0694444	0.110452	-0.0331647	-0.0501497	-0.0573034	-0.0171647	0.0340992	-0.00237404	0.0377812	0.160957	-0.0162559	0.138815	-0.00109529	-0.0201401	-0.0699588	-0.0416667	0.126677	0.0249795	0.202834	-0.0183299	-0.0330579	0.0267477	-0.0110631	-0.00406339	-0.0651788	-0.0348706	0.104143	0.108564	0.0182328	0.0327381	0.0447712	-0.0564811	-0.0308597	-0.0279536	-0.025641	0.0238612	-0.0131712	0.0356158	0.0497308	-0.346028
	-9.125	-0.00125156	-0.00463679	-0.00915241	-0.0249433	0	-0.000625391	-0.00864553	-0.0152284	-0.0694444	0.25871	0.079258	-0.0501497	0.167416	0.0146217	0.0048295	-0.0551306	0.0660818	0.0689814	0.0536619	0.138815	-0.0558598	0.154991	0.0123457	-0.0416667	-0.0720318	0.0659296	0.291408	0.0224033	-0.0330579	-0.0948328	-0.0110631	-0.00406339	-0.0651788	0.0101237	-0.119821	-0.0824578	0.0462833	0.0327381	0.000877867	0.187322	0.116091	-0.0279536	-0.025641	-0.0845987	-0.0131712	-0.056296	-0.0136205	-0.346028
	-9.075	-0.00125156	-0.00463679	-0.00915241	0.0884354	0	-0.000625391	-0.00864553	-0.0152284	-0.0694444	-0.186064	0.079258	0.0995509	-0.0573034	0.0146217	0.0340992	-0.00237404	-0.0471204	0.0229938	0.018703	-0.0662292	0.0536692	-0.0201401	-0.0699588	-0.0416667	0.0273224	0.0659296	0.11426	-0.0183299	-0.0330579	-0.0948328	-0.0456353	-0.00406339	-0.014456	-0.0348706	-0.119821	0.108564	-0.0378682	0.107143	0.0228245	0.106054	-0.0308597	-0.0279536	-0.025641	0.0238612	-0.0131712	-0.102252	0.0497308	-0.083388
	-9.025	-0.00125156	-0.00463679	-0.00915241	-0.0249433	0	-0.000625391	-0.00864553	-0.0152284	0.357906	0.110452	-0.0331647	0.0995509	0.0550562	0.0781945	0.0048295	-0.0287523	-0.0188199	0.0229938	-0.0162559	0.0567972	-0.00109529	-0.0201401	-0.0699588	-0.0416667	0.0273224	-0.0159705	-0.240035	-0.0183299	-0.0330579	0.0267477	-0.0110631	-0.00406339	-0.014456	-0.0348706	0.104143	-0.0824578	-0.00981767	-0.0416667	0.000877867	-0.0564811	-0.0308597	-0.0279536	0.230769	0.132321	-0.0131712	-0.056296	0.113082	0.0479317
	-8.975	-0.00125156	-0.00463679	-0.00915241	-0.0249433	0	-0.000625391	-0.152738	0.0572879	-0.0694444	0.110452	-0.0331647	0.0995509	0.0550562	-0.0807374	0.0048295	0.0240042	-0.0471204	-0.0229938	-0.0162559	0.0157884	0.0536692	-0.0201401	0.0946502	-0.0416667	-0.0720318	-0.0159705	0.11426	0.10387	-0.0330579	-0.0948328	-0.0456353	-0.00406339	-0.014456	-0.0348706	0.104143	-0.0824578	-0.0378682	-0.0416667	-0.0430155	0.0247867	0.116091	0.0775316	-0.025641	-0.0845987	-0.0131712	0.0356158	0.0497308	0.179251
	-8.925	-0.00125156	-0.00463679	0.0107441	-0.0249433	0	-0.000625391	-0.00864553	-0.0152284	-0.0694444	0.25871	-0.0331647	-0.0501497	-0.0573034	0.0146217	-0.0829797	-0.00237404	-0.132022	-0.206944	-0.0162559	0.261841	0.108434	-0.0201401	0.0123457	-0.0416667	0.0273224	0.10688	-0.0628875	-0.0183299	-0.0330579	0.0267477	0.0235091	-0.00406339	-0.014456	-0.0348706	-0.119821	-0.0824578	0.0743338	-0.0416667	-0.0210688	0.106054	-0.0308597	0.183017	0.230769	-0.0845987	-0.0131712	-0.102252	0.176433	-0.214708
	-8.875	-0.00125156	-0.00463679	0.0306407	-0.0249433	0	-0.000625391	-0.00864553	-0.0152284	0.144231	0.406968	-0.0331647	-0.0501497	0.0550562	0.0464081	0.0633689	0.0503825	0.00948068	-0.0689814	-0.0162559	-0.0252204	0.108434	-0.0201401	0.0946502	-0.0416667	-0.0720318	-0.0159705	0.0256864	0.0224033	-0.0330579	-0.0948328	-0.0456353	-0.00406339	-0.0651788	0.0101237	-0.119821	0.108564	-0.00981767	0.0327381	-0.0430155	-0.0564811	-0.0308597	-0.0279536	-0.025641	-0.0845987	-0.0131712	0.0356158	0.0497308	-0.214708
	-8.825	-0.00125156	-0.00463679	0.0107441	-0.0249433	0	-0.000625391	0.135447	-0.0152284	-0.0694444	-0.0378058	0.079258	-0.0501497	0.0550562	-0.048951	-0.0244402	0.0240042	-0.0471204	0.0229938	-0.0162559	-0.189256	-0.00109529	0.154991	0.0123457	-0.0416667	0.0273224	-0.0569206	-0.151461	0.0224033	0.0702479	-0.0948328	0.0235091	0.0230259	-0.014456	-0.0348706	-0.119821	-0.0824578	-0.00981767	0.0327381	0.0228245	-0.0564811	-0.0308597	-0.0279536	-0.025641	0.240781	-0.0131712	-0.0103401	-0.0769718	-0.346028
	-8.775	-0.00125156	-0.00463679	-0.00915241	-0.0249433	0	-0.000625391	-0.152738	0.0572879	-0.0694444	0.25871	-0.0331647	0.0995509	-0.0573034	0.0146217	-0.0829797	-0.0287523	0.150983	-0.0689814	-0.0162559	0.179824	-0.0558598	-0.0201401	0.0946502	-0.0416667	-0.0720318	-0.0978706	-0.151461	0.0224033	-0.0330579	0.148328	-0.0456353	-0.00406339	-0.0651788	-0.0348706	0.104143	0.0448902	0.0462833	0.181548	-0.0430155	0.0247867	0.116091	-0.0279536	-0.025641	0.132321	0.189463	-0.0103401	-0.0136205	0.0479317
	-8.725	-0.00125156	-0.00463679	0.000795862	-0.0249433	0	-0.000625391	-0.00864553	-0.0152284	0.144231	-0.0378058	0.079258	-0.0501497	-0.0573034	-0.048951	-0.112249	0.0240042	-0.0188199	-0.0689814	0.018703	-0.148247	-0.110624	-0.0201401	-0.152263	-0.0416667	0.0273224	0.14783	-0.0628875	0.0224033	-0.0330579	0.269909	-0.0456353	-0.00406339	-0.014456	-0.0348706	0.104143	0.0448902	-0.00981767	-0.0416667	0.0886645	0.0247867	0.116091	-0.0279536	0.230769	-0.0845987	-0.0131712	-0.102252	-0.0769718	0.179251
	-8.675	-0.00125156	-0.00463679	0.0107441	0.0884354	0	-0.000625391	-0.00864553	-0.0152284	-0.0694444	-0.334322	-0.0331647	-0.0501497	0.0550562	-0.048951	0.121908	0.0503825	-0.0471204	-0.0689814	0.018703	0.0157884	0.0536692	-0.0201401	-0.0699588	-0.0416667	-0.0720318	-0.0159705	-0.0628875	0.0224033	-0.0330579	0.0267477	-0.0456353	0.0230259	-0.014456	-0.0348706	-0.119821	0.108564	0.0182328	0.0327381	-0.0210688	-0.0564811	-0.0308597	0.0775316	-0.025641	0.349241	-0.0131712	0.0356158	-0.0769718	-0.083388
	-8.625	-0.00125156	-0.00463679	-0.00915241	-0.0249433	0	-0.000625391	0.135447	0.0572879	-0.0694444	0.110452	-0.0331647	-0.0501497	-0.0573034	-0.048951	-0.141519	-0.0287523	0.00948068	0.114969	-0.0162559	-0.0252204	0.217963	0.154991	0.0123457	-0.0416667	0.0273224	-0.0978706	0.202834	0.0224033	0.0702479	-0.0948328	-0.0110631	-0.00406339	-0.0651788	0.0101237	-0.119821	-0.0187838	-0.00981767	0.107143	0.0447712	-0.0564811	-0.0308597	0.0775316	0.230769	0.132321	-0.0131712	-0.102252	0.0497308	-0.214708
	-8.575	-0.00125156	-0.00463679	-0.00915241	-0.0249433	0	-0.000625391	-0.00864553	-0.0152284	-0.0694444	-0.334322	-0.0331647	-0.0501497	-0.0573034	0.0464081	-0.0829797	-0.0287523	-0.0188199	0.0689814	-0.0162559	0.097806	-0.0558598	-0.0201401	0.0123457	-0.0416667	-0.0720318	0.14783	0.11426	-0.0183299	-0.0330579	0.391489	-0.0456353	-0.00406339	-0.0651788	-0.0348706	0.104143	0.108564	0.0462833	0.0327381	-0.0210688	-0.0564811	0.116091	-0.0279536	-0.025641	-0.0845987	-0.0131712	0.0815717	-0.140323	0.179251
	-8.525	-0.00125156	-0.00463679	0.000795862	-0.0249433	0	-0.000625391	0.135447	-0.0152284	-0.0694444	-0.0378058	-0.0331647	-0.0501497	-0.0573034	-0.0171647	0.121908	-0.00237404	0.122683	-0.0689814	0.018703	-0.0662292	0.108434	-0.0201401	0.0946502	-0.0416667	0.0273224	0.0249795	0.11426	-0.0183299	0.0702479	-0.0948328	-0.0110631	-0.00406339	-0.0651788	0.0101237	-0.119821	-0.0824578	-0.0378682	-0.0416667	0.0667179	-0.0564811	-0.0308597	0.0775316	-0.025641	-0.0845987	-0.0131712	-0.056296	-0.0136205	0.179251
	-8.475	-0.00125156	-0.00463679	0.0107441	0.0884354	0	-0.000625391	0.279539	-0.0152284	-0.0694444	0.25871	-0.0331647	0.0995509	0.167416	0.0146217	-0.0537099	0.0240042	-0.103722	0.160957	-0.0162559	0.0157884	-0.00109529	-0.0201401	0.176955	-0.0416667	0.126677	-0.0159705	0.0256864	-0.0183299	-0.0330579	0.0267477	-0.0456353	-0.00406339	-0.0651788	-0.0348706	-0.119821	0.0448902	-0.0378682	-0.0416667	-0.0210688	0.0247867	-0.0308597	-0.0279536	-0.025641	-0.0845987	-0.0131712	-0.0103401	0.176433	0.441891
	-8.425	-0.00125156	0.072643	-0.00915241	-0.0249433	0	-0.000625391	-0.00864553	-0.0152284	-0.0694444	-0.186064	-0.0331647	-0.0501497	-0.0573034	-0.0171647	0.0048295	-0.00237404	-0.075421	-0.114969	-0.0162559	0.097806	-0.0558598	-0.0201401	-0.152263	-0.0416667	-0.0720318	-0.0978706	0.11426	0.0224033	-0.0330579	0.0267477	-0.0456353	-0.00406339	-0.014456	-0.0348706	0.104143	-0.0187838	0.0182328	-0.0416667	0.0447712	-0.0564811	-0.0308597	0.0775316	-0.025641	0.132321	-0.0131712	-0.0103401	-0.0769718	-0.346028
	-8.375	-0.00125156	-0.00463679	0.0107441	-0.0249433	0	-0.000625391	-0.152738	-0.0152284	-0.0694444	0.25871	-0.0331647	-0.0501497	0.0550562	0.0464081	0.0048295	-0.00237404	0.0377812	0.0229938	-0.0162559	0.0157884	-0.110624	-0.0201401	0.176955	-0.0416667	0.0273224	0.18878	-0.0628875	0.0224033	-0.0330579	0.148328	-0.0110631	-0.00406339	-0.014456	-0.0348706	-0.119821	0.108564	-0.0378682	0.181548	0.000877867	0.0247867	-0.0308597	-0.0279536	-0.025641	-0.0845987	-0.0131712	0.0356158	-0.0136205	0.441891
	-8.325	-0.00125156	-0.00463679	-0.00915241	-0.0249433	0	-0.000625391	-0.152738	-0.0152284	0.144231	0.110452	-0.0331647	-0.0501497	-0.0573034	0.109981	0.0633689	0.0503825	-0.0188199	0.0689814	0.0536619	0.0157884	-0.110624	-0.0201401	0.341564	-0.0416667	-0.0720318	-0.0978706	-0.0628875	-0.0183299	-0.0330579	-0.0948328	-0.0456353	-0.00406339	-0.0651788	-0.0348706	-0.119821	-0.0187838	-0.0378682	-0.0416667	0.0228245	0.0247867	0.116091	-0.0279536	-0.025641	0.0238612	-0.0131712	-0.0103401	-0.0136205	-0.346028
	-8.275	-0.00125156	-0.00463679	0.000795862	-0.0249433	0	-0.000625391	-0.152738	-0.0152284	-0.0694444	-0.186064	-0.0331647	-0.0501497	0.0550562	0.0464081	0.0048295	-0.00237404	-0.0188199	-0.114969	-0.0162559	0.179824	-0.00109529	-0.0201401	-0.0699588	-0.0416667	0.0273224	-0.0569206	-0.240035	-0.0183299	-0.0330579	-0.0948328	-0.0456353	-0.00406339	-0.014456	-0.0348706	0.104143	0.0448902	-0.0378682	-0.0416667	0.0667179	-0.0564811	-0.0308597	-0.0279536	-0.025641	-0.0845987	-0.0131712	-0.102252	-0.0769718	-0.214708
	-8.225	-0.00125156	-0.00463679	0.0107441	-0.0249433	0	-0.000625391	-0.00864553	-0.0152284	-0.0694444	-0.0378058	0.079258	-0.0501497	0.0550562	-0.0171647	0.0340992	-0.0287523	-0.075421	0.0689814	0.018703	-0.0252204	0.0536692	-0.0201401	-0.0699588	-0.0416667	-0.0720318	-0.0159705	0.0256864	-0.0183299	-0.0330579	0.0267477	-0.0110631	-0.00406339	-0.0651788	-0.0348706	0.104143	-0.0187838	0.0182328	-0.0416667	-0.0430155	0.0247867	-0.0308597	0.0775316	-0.025641	-0.0845987	-0.0131712	-0.056296	-0.140323	-0.346028
	-8.175	-0.00125156	-0.00463679	0.000795862	-0.0249433	0	-0.000625391	-0.152738	-0.0152284	-0.0694444	0.110452	-0.0331647	-0.0501497	-0.0573034	0.0146217	0.0048295	-0.0287523	0.0660818	-0.0229938	-0.0162559	0.138815	-0.00109529	-0.0201401	0.176955	-0.0416667	-0.0720318	-0.0159705	-0.151461	-0.0183299	0.0702479	-0.0948328	-0.0456353	-0.00406339	-0.014456	-0.0348706	-0.119821	-0.0824578	-0.00981767	-0.0416667	0.0447712	-0.0564811	-0.0308597	-0.0279536	-0.025641	0.0238612	-0.0131712	-0.056296	0.239785	0.0479317
	-8.125	-0.00125156	-0.00463679	-0.00915241	0.0884354	0	-0.000625391	-0.00864553	-0.0152284	-0.0694444	-0.334322	-0.0331647	0.0995509	-0.0573034	0.0146217	-0.0244402	0.0240042	-0.0471204	0.114969	-0.0162559	-0.0252204	0.0536692	-0.0201401	-0.0699588	-0.0416667	-0.0720318	-0.0159705	-0.240035	-0.0183299	-0.0330579	-0.0948328	0.0235091	-0.00406339	-0.014456	-0.0348706	-0.119821	-0.0824578	-0.00981767	-0.0416667	-0.0430155	-0.0564811	-0.0308597	-0.0279536	-0.025641	-0.0845987	-0.0131712	-0.056296	0.113082	-0.083388
	-8.075	-0.00125156	-0.00463679	-0.00915241	-0.0249433	0	-0.000625391	-0.00864553	-0.0152284	0.144231	-0.186064	-0.0331647	-0.0501497	0.167416	-0.0171647	0.0340992	-0.00237404	-0.075421	-0.160957	0.018703	0.097806	-0.00109529	-0.0201401	0.0946502	-0.0416667	-0.0720318	-0.0978706	0.0256864	-0.0183299	0.0702479	0.0267477	-0.0110631	-0.00406339	-0.014456	-0.0348706	-0.119821	-0.0824578	0.0462833	-0.0416667	-0.0430155	0.0247867	-0.0308597	-0.0279536	0.230769	-0.0845987	-0.0131712	-0.0103401	0.0497308	-0.083388
	-8.025	-0.00125156	-0.00463679	-0.00915241	-0.0249433	0	-0.000625391	-0.00864553	-0.0152284	-0.0694444	0.110452	-0.0331647	-0.0501497	0.0550562	-0.048951	0.0048295	-0.0287523	0.00948068	-0.0229938	0.018703	-0.189256	-0.0558598	-0.0201401	0.0123457	-0.0416667	0.0273224	-0.0159705	-0.151461	-0.0183299	0.0702479	-0.0948328	-0.0110631	-0.00406339	-0.0651788	-0.0348706	-0.119821	-0.0824578	0.0182328	0.0327381	0.0228245	0.0247867	-0.0308597	0.0775316	-0.025641	0.0238612	-0.0131712	0.0356158	-0.0136205	-0.214708
	-7.975	-0.00125156	-0.00463679	-0.00915241	-0.0249433	0	-0.000625391	-0.00864553	-0.0152284	-0.0694444	-0.0378058	0.079258	0.0995509	0.0550562	0.0781945	0.0633689	-0.00237404	-0.0471204	0.160957	-0.0162559	0.0567972	0.108434	-0.0201401	0.0946502	-0.0416667	0.126677	-0.0569206	0.202834	-0.0183299	0.0702479	0.0267477	-0.0110631	-0.00406339	0.0362668	-0.0348706	-0.119821	0.0448902	0.0182328	0.0327381	0.000877867	-0.0564811	-0.0308597	0.0775316	-0.025641	-0.0845987	-0.0131712	-0.102252	-0.0136205	0.441891
	-7.925	-0.00125156	-0.00463679	-0.00915241	0.0884354	0	-0.000625391	-0.152738	-0.0152284	-0.0694444	-0.186064	-0.0331647	-0.0501497	-0.0573034	-0.048951	-0.0244402	-0.00237404	0.0660818	-0.114969	-0.0162559	-0.0662292	-0.00109529	-0.0201401	0.0123457	-0.0416667	0.126677	0.0249795	0.11426	0.0224033	0.0702479	-0.0948328	-0.0456353	-0.00406339	-0.0651788	-0.0348706	-0.119821	0.0448902	0.0182328	0.0327381	0.0228245	-0.0564811	-0.0308597	-0.0279536	-0.025641	0.0238612	0.189463	0.0356158	-0.0136205	0.0479317
	-7.875	-0.00125156	-0.00463679	-0.00915241	-0.0249433	0	-0.000625391	-0.00864553	-0.0152284	-0.0694444	-0.0378058	0.191681	-0.0501497	-0.0573034	0.0146217	0.0048295	0.0240042	0.0660818	-0.160957	0.018703	-0.0252204	-0.110624	-0.0201401	0.0123457	-0.0416667	-0.0720318	-0.0159705	-0.0628875	-0.0183299	0.0702479	0.0267477	0.0235091	-0.00406339	-0.0651788	0.0101237	-0.119821	-0.0187838	-0.0378682	-0.0416667	0.0228245	0.0247867	-0.0308597	-0.0279536	-0.025641	0.0238612	-0.0131712	-0.0103401	-0.140323	-0.083388
	-7.825	-0.00125156	-0.00463679	0.000795862	-0.0249433	0	-0.000625391	0.279539	-0.0152284	0.144231	-0.186064	-0.0331647	-0.0501497	0.0550562	-0.0171647	0.0340992	0.0240042	-0.0188199	0.0229938	-0.0162559	-0.107238	-0.0558598	0.154991	0.0123457	-0.0416667	0.0273224	0.0659296	0.291408	-0.0183299	-0.0330579	0.0267477	-0.0456353	-0.00406339	-0.014456	-0.0348706	-0.119821	-0.0187838	0.0182328	0.0327381	-0.0210688	-0.0564811	-0.0308597	0.0775316	-0.025641	-0.0845987	-0.0131712	0.0356158	-0.0136205	-0.346028
	-7.775	-0.00125156	-0.00463679	0.000795862	-0.0249433	0	-0.000625391	-0.152738	0.0572879	0.144231	0.110452	-0.0331647	0.0995509	0.0550562	0.0781945	-0.0537099	-0.00237404	-0.0471204	0.0229938	-0.0162559	0.0567972	0.0536692	-0.0201401	0.0123457	-0.0416667	0.126677	0.0249795	-0.151461	0.0224033	-0.0330579	0.0267477	-0.0110631	0.0501151	0.0362668	-0.0348706	-0.119821	0.0448902	-0.0378682	-0.0416667	0.0667179	-0.0564811	0.116091	-0.0279536	0.230769	-0.0845987	-0.0131712	-0.056296	-0.0136205	0.0479317
	-7.725	-0.00125156	-0.00463679	0.000795862	-0.0249433	0	-0.000625391	0.135447	-0.0152284	-0.0694444	0.25871	-0.0331647	-0.0501497	-0.0573034	-0.0171647	-0.0244402	-0.00237404	-0.0188199	-0.0689814	0.018703	-0.0252204	-0.0558598	-0.0201401	-0.0699588	-0.0416667	-0.0720318	-0.0978706	-0.151461	-0.0183299	-0.0330579	0.0267477	-0.0456353	-0.00406339	-0.0651788	-0.0348706	-0.119821	-0.0187838	0.0182328	-0.0416667	0.0447712	0.0247867	-0.0308597	0.0775316	-0.025641	0.0238612	-0.0131712	-0.056296	0.176433	-0.214708
	-7.675	-0.00125156	-0.00463679	-0.00915241	-0.0249433	0	-0.000625391	0.423631	-0.0152284	-0.0694444	-0.186064	0.079258	-0.0501497	0.0550562	-0.0807374	-0.0537099	-0.00237404	-0.0471204	-0.114969	-0.0162559	0.138815	0.0536692	-0.0201401	0.176955	-0.0416667	0.0273224	0.14783	-0.151461	-0.0183299	-0.0330579	0.148328	-0.0456353	-0.00406339	-0.014456	-0.0348706	0.104143	-0.0187838	-0.00981767	-0.0416667	-0.0210688	0.106054	0.116091	-0.0279536	-0.025641	-0.0845987	0.189463	-0.0103401	-0.0136205	-0.346028
	-7.625	-0.00125156	-0.00463679	0.0107441	-0.0249433	0	-0.000625391	0.135447	0.0572879	-0.0694444	-0.186064	0.079258	0.0995509	0.167416	0.0464081	0.0048295	-0.00237404	-0.0188199	-0.0229938	0.018703	-0.0662292	-0.00109529	0.154991	0.0123457	-0.0416667	-0.0720318	-0.0978706	-0.0628875	-0.0183299	0.173554	0.0267477	-0.0456353	-0.00406339	0.0362668	0.0101237	-0.119821	0.0448902	-0.0378682	0.0327381	0.000877867	0.0247867	-0.0308597	-0.0279536	-0.025641	-0.0845987	0.189463	-0.0103401	-0.0136205	0.0479317
	-7.575	-0.00125156	-0.00463679	0.0604855	-0.0249433	0	-0.000625391	-0.00864553	-0.0152284	-0.0694444	0.110452	-0.0331647	-0.0501497	-0.0573034	-0.0171647	0.0048295	-0.0287523	0.0660818	0.0229938	0.018703	-0.148247	-0.0558598	-0.0201401	0.0123457	-0.0416667	0.0273224	-0.0159705	0.0256864	-0.0183299	-0.0330579	0.0267477	-0.0456353	-0.00406339	-0.014456	-0.0348706	-0.119821	0.0448902	0.0743338	-0.0416667	0.0228245	-0.0564811	-0.0308597	-0.0279536	-0.025641	0.240781	-0.0131712	-0.148208	-0.140323	0.0479317
	-7.525	-0.00125156	-0.00463679	0.0704337	0.201814	0	-0.000625391	-0.152738	-0.0152284	0.144231	-0.334322	-0.0331647	-0.0501497	0.0550562	-0.0171647	-0.0829797	0.0767607	0.00948068	0.160957	-0.0162559	-0.148247	0.0536692	-0.0201401	-0.0699588	-0.0416667	-0.0720318	-0.0569206	-0.151461	-0.0183299	0.0702479	-0.0948328	0.0235091	0.0230259	-0.014456	-0.0348706	-0.119821	-0.0824578	-0.0378682	0.0327381	0.000877867	0.0247867	-0.0308597	0.0775316	-0.025641	-0.0845987	-0.0131712	-0.102252	0.0497308	0.0479317
	-7.475	-0.00125156	-0.00463679	0.000795862	-0.0249433	0	-0.000625391	-0.152738	-0.0152284	0.144231	0.25871	-0.0331647	0.0995509	0.0550562	0.0146217	0.0340992	-0.0287523	0.00948068	-0.114969	-0.0162559	0.097806	0.0536692	-0.0201401	0.0123457	-0.0416667	-0.0720318	-0.0159705	-0.0628875	-0.0183299	-0.0330579	-0.0948328	-0.0456353	-0.00406339	-0.014456	-0.0348706	-0.119821	-0.0187838	-0.00981767	0.0327381	-0.0649621	0.0247867	-0.0308597	-0.0279536	-0.025641	-0.0845987	-0.0131712	-0.0103401	-0.0769718	-0.083388
	-7.425	-0.00125156	-0.00463679	0.000795862	-0.0249433	0	-0.000625391	0.135447	-0.0152284	-0.0694444	0.110452	-0.0331647	0.0995509	-0.0573034	-0.0807374	0.0340992	0.0240042	0.00948068	0.0229938	0.018703	-0.0252204	0.108434	-0.0201401	0.0123457	-0.0416667	0.126677	-0.0569206	0.0256864	-0.0183299	-0.0330579	-0.0948328	-0.0456353	-0.00406339	-0.014456	0.0101237	-0.119821	-0.0824578	0.0182328	-0.0416667	0.0886645	-0.0564811	0.116091	-0.0279536	-0.025641	-0.0845987	-0.0131712	-0.056296	-0.0136205	-0.083388
	-7.375	-0.00125156	-0.00463679	0.000795862	-0.0249433	0	-0.000625391	-0.152738	0.0572879	-0.0694444	-0.334322	0.079258	-0.0501497	0.0550562	-0.0171647	-0.0244402	-0.0287523	-0.0471204	-0.114969	0.0536619	-0.0252204	-0.0558598	-0.0201401	-0.152263	-0.0416667	0.0273224	-0.0569206	-0.0628875	-0.0183299	0.0702479	-0.0948328	-0.0456353	-0.00406339	0.0362668	0.0101237	-0.119821	-0.0187838	-0.00981767	-0.0416667	0.000877867	-0.0564811	0.263042	0.0775316	-0.025641	0.349241	-0.0131712	-0.148208	0.176433	-0.083388
	-7.325	-0.00125156	-0.00463679	-0.00915241	-0.0249433	0	-0.000625391	-0.152738	-0.0152284	0.144231	-0.0378058	0.079258	0.0995509	-0.0573034	-0.0171647	0.0340992	0.0240042	-0.0471204	-0.0689814	0.018703	-0.189256	-0.00109529	-0.0201401	-0.0699588	-0.0416667	-0.0720318	0.0249795	0.0256864	0.0224033	0.0702479	0.0267477	-0.0456353	-0.00406339	-0.0651788	-0.0348706	0.104143	-0.0824578	-0.0378682	0.0327381	0.000877867	0.0247867	-0.0308597	-0.0279536	-0.025641	-0.0845987	-0.0131712	0.0815717	0.0497308	0.573211
	-7.275	-0.00125156	-0.00463679	-0.00915241	-0.0249433	0	-0.000625391	-0.152738	-0.0152284	-0.0694444	-0.0378058	0.191681	-0.0501497	0.167416	-0.0171647	0.0633689	-0.0287523	0.0377812	-0.0229938	0.018703	-0.107238	-0.220153	-0.0201401	0.0123457	-0.0416667	-0.0720318	-0.0978706	-0.0628875	-0.0183299	0.0702479	0.0267477	-0.0110631	-0.00406339	0.0869896	-0.0348706	0.104143	0.108564	0.102384	-0.0416667	-0.0430155	-0.0564811	-0.0308597	-0.0279536	-0.025641	0.240781	-0.0131712	-0.056296	-0.0769718	-0.083388
	-7.225	-0.00125156	-0.00463679	0.000795862	-0.0249433	0	-0.000625391	-0.00864553	-0.0152284	0.144231	-0.186064	-0.0331647	-0.0501497	-0.0573034	0.0146217	-0.0537099	0.0240042	0.00948068	-0.0229938	-0.0162559	0.097806	-0.0558598	-0.0201401	0.0123457	-0.0416667	0.126677	0.14783	-0.0628875	-0.0183299	-0.0330579	-0.0948328	-0.0456353	-0.00406339	0.0362668	0.0551181	0.104143	-0.0187838	-0.0378682	0.0327381	0.0447712	-0.0564811	-0.0308597	0.0775316	-0.025641	-0.0845987	-0.0131712	0.0356158	0.0497308	0.179251
	-7.175	-0.00125156	-0.00463679	-0.00915241	-0.0249433	0	-0.000625391	-0.00864553	0.0572879	-0.0694444	-0.0378058	-0.0331647	0.0995509	-0.0573034	-0.0171647	0.0340992	-0.0287523	0.0377812	0.0689814	0.018703	0.179824	0.163198	-0.0201401	0.0123457	-0.0416667	0.0273224	-0.138821	0.0256864	-0.0183299	-0.0330579	-0.0948328	-0.0456353	-0.00406339	-0.0651788	0.0101237	-0.119821	-0.0187838	0.0182328	-0.0416667	0.0447712	-0.0564811	0.116091	0.183017	-0.025641	-0.0845987	-0.0131712	0.0815717	0.113082	-0.083388
	-7.125	-0.00125156	-0.00463679	-0.00915241	-0.0249433	0	-0.000625391	-0.152738	-0.0152284	-0.0694444	-0.0378058	-0.0331647	-0.0501497	-0.0573034	0.0781945	-0.0244402	0.0240042	-0.0471204	0.0229938	0.018703	0.0567972	-0.0558598	-0.0201401	0.0123457	-0.0416667	0.0273224	0.0659296	-0.0628875	-0.0183299	0.0702479	-0.0948328	-0.0110631	-0.00406339	0.0362668	-0.0348706	-0.119821	-0.0824578	0.0182328	-0.0416667	0.0447712	-0.0564811	-0.0308597	0.0775316	-0.025641	-0.0845987	-0.0131712	-0.056296	0.0497308	0.179251
	-7.075	-0.00125156	-0.00463679	0.000795862	0.0884354	0	-0.000625391	0.135447	0.0572879	0.144231	-0.186064	-0.0331647	-0.0501497	-0.0573034	-0.048951	-0.0829797	-0.00237404	0.0943823	-0.0229938	-0.0162559	0.0157884	-0.0558598	-0.0201401	0.259259	-0.0416667	-0.0720318	-0.0978706	-0.240035	-0.0183299	0.0702479	-0.0948328	-0.0110631	-0.00406339	-0.0651788	-0.0348706	-0.119821	-0.0824578	0.0182328	-0.0416667	-0.0649621	-0.0564811	-0.0308597	-0.0279536	-0.025641	-0.0845987	-0.0131712	-0.0103401	-0.140323	0.704531
	-7.025	-0.00125156	-0.00463679	-0.00915241	-0.0249433	0	-0.000625391	0.135447	-0.0152284	0.144231	0.703484	-0.0331647	-0.0501497	-0.0573034	0.0146217	0.0926387	0.0240042	-0.075421	0.0689814	-0.0162559	-0.0662292	0.108434	-0.0201401	0.176955	-0.0416667	-0.0720318	0.0249795	-0.151461	-0.0183299	-0.0330579	0.0267477	-0.0456353	0.0501151	-0.0651788	0.0551181	-0.119821	0.0448902	-0.00981767	0.0327381	0.0228245	0.0247867	-0.0308597	-0.0279536	-0.025641	0.0238612	-0.0131712	-0.056296	0.0497308	0.0479317
	-6.975	-0.00125156	-0.00463679	-0.00915241	-0.0249433	0	-0.000625391	-0.152738	-0.0152284	-0.0694444	0.110452	0.079258	-0.0501497	-0.0573034	0.20534	0.0340992	0.0240042	0.0660818	-0.0689814	0.018703	0.261841	0.0536692	-0.0201401	-0.152263	-0.0416667	-0.0720318	0.0659296	0.11426	0.0224033	-0.0330579	0.0267477	-0.0456353	-0.00406339	-0.014456	-0.0348706	-0.119821	0.108564	0.0182328	-0.0416667	-0.0210688	-0.0564811	0.263042	0.0775316	-0.025641	0.0238612	-0.0131712	-0.056296	-0.0769718	0.310571
	-6.925	-0.00125156	-0.00463679	0.0107441	0.0884354	0	-0.000625391	-0.152738	-0.0152284	-0.0694444	0.110452	0.079258	-0.0501497	-0.0573034	-0.0171647	-0.0244402	-0.00237404	0.0660818	0.160957	-0.0162559	0.138815	-0.274918	-0.0201401	0.259259	-0.0416667	-0.0720318	0.0659296	0.202834	-0.0183299	-0.0330579	-0.0948328	-0.0456353	-0.00406339	0.0362668	0.0101237	0.328108	0.172238	-0.0378682	0.0327381	0.000877867	0.0247867	-0.0308597	0.0775316	-0.025641	-0.0845987	-0.0131712	-0.148208	-0.0136205	-0.083388
	-6.875	-0.00125156	-0.00463679	-0.00915241	-0.0249433	0	-0.000625391	-0.00864553	-0.0152284	0.144231	0.406968	0.079258	0.0995509	-0.0573034	-0.048951	-0.0244402	-0.00237404	0.00948068	-0.0689814	-0.0162559	0.097806	0.108434	-0.0201401	-0.0699588	-0.0416667	0.126677	-0.0159705	-0.0628875	0.0224033	-0.0330579	-0.0948328	0.0235091	0.0230259	-0.014456	0.0101237	-0.119821	0.172238	-0.00981767	0.107143	-0.0649621	-0.0564811	-0.0308597	-0.0279536	-0.025641	-0.0845987	-0.0131712	0.127528	-0.0136205	0.0479317
	-6.825	-0.00125156	-0.00463679	-0.00915241	0.0884354	0	-0.000625391	0.279539	-0.0152284	0.144231	0.406968	-0.0331647	0.249251	-0.0573034	0.0146217	0.0340992	-0.00237404	0.0377812	0.298919	-0.0162559	-0.0252204	0.0536692	-0.0201401	0.0946502	0.652778	0.0273224	-0.138821	-0.151461	-0.0183299	-0.0330579	-0.0948328	-0.0456353	-0.00406339	-0.0651788	0.0101237	-0.119821	-0.0824578	-0.0378682	-0.0416667	0.000877867	0.0247867	0.116091	-0.0279536	-0.025641	-0.0845987	-0.0131712	-0.0103401	-0.0769718	0.0479317
	-6.775	-0.00125156	-0.00463679	-0.00915241	-0.0249433	0	-0.000625391	-0.152738	-0.0152284	0.144231	-0.334322	-0.0331647	-0.0501497	-0.0573034	0.0464081	-0.0829797	-0.0287523	0.00948068	-0.0229938	0.0536619	0.0567972	0.0536692	0.154991	-0.0699588	0.305556	-0.0720318	-0.0159705	-0.0628875	0.0224033	-0.0330579	-0.0948328	-0.0110631	-0.00406339	-0.014456	-0.0348706	0.104143	0.108564	-0.0378682	-0.0416667	-0.0430155	-0.0564811	-0.0308597	-0.0279536	-0.025641	0.0238612	-0.0131712	-0.0103401	-0.0769718	-0.083388
	-6.725	-0.00125156	-0.00463679	-0.00915241	-0.0249433	0	-0.000625391	-0.00864553	0.0572879	-0.0694444	-0.0378058	-0.0331647	-0.0501497	-0.0573034	0.0146217	0.0633689	-0.00237404	-0.132022	-0.0689814	-0.0162559	-0.189256	-0.0558598	-0.0201401	-0.0699588	-0.0416667	-0.0720318	0.0249795	0.11426	0.0224033	-0.0330579	-0.0948328	-0.0456353	-0.00406339	-0.0651788	-0.0348706	0.104143	-0.0824578	0.0462833	0.0327381	0.0228245	-0.0564811	-0.0308597	-0.0279536	-0.025641	0.132321	-0.0131712	-0.056296	0.239785	-0.083388
	-6.675	-0.00125156	-0.00463679	-0.00915241	-0.0249433	0	-0.000625391	-0.152738	-0.0152284	-0.0694444	-0.334322	0.191681	-0.0501497	-0.0573034	-0.0171647	-0.0244402	-0.00237404	0.0377812	-0.0229938	0.018703	-0.107238	-0.0558598	-0.0201401	0.0123457	-0.0416667	-0.0720318	0.0249795	-0.0628875	0.0631365	0.0702479	0.391489	0.0580812	-0.00406339	-0.0651788	0.0551181	0.104143	-0.0187838	-0.0378682	-0.0416667	0.0228245	-0.0564811	-0.0308597	0.0775316	-0.025641	-0.0845987	-0.0131712	-0.0103401	0.176433	-0.083388
	-6.625	-0.00125156	-0.00463679	-0.00915241	-0.0249433	0	-0.000625391	-0.152738	-0.0152284	-0.0694444	0.110452	0.079258	-0.0501497	0.167416	-0.048951	0.0633689	-0.00237404	-0.0471204	0.0229938	0.018703	-0.148247	-0.110624	-0.0201401	0.0946502	0.305556	0.0273224	0.0659296	-0.0628875	0.0224033	0.0702479	-0.0948328	-0.0110631	-0.00406339	0.0362668	-0.0348706	0.104143	0.0448902	0.0182328	-0.0416667	-0.0430155	0.0247867	-0.0308597	-0.0279536	-0.025641	-0.0845987	-0.0131712	-0.0103401	0.113082	0.179251
	-6.575	-0.00125156	-0.00463679	0.000795862	-0.0249433	0	-0.000625391	0.135447	-0.0152284	-0.0694444	0.110452	-0.0331647	-0.0501497	-0.0573034	0.0146217	-0.0829797	0.0240042	0.0660818	0.206944	-0.0162559	-0.107238	0.0536692	-0.0201401	0.176955	-0.0416667	-0.0720318	0.0249795	0.11426	0.0224033	0.0702479	0.0267477	-0.0456353	-0.00406339	-0.014456	0.0101237	0.104143	0.108564	-0.0378682	-0.0416667	0.0228245	-0.0564811	0.116091	-0.0279536	-0.025641	0.240781	-0.0131712	0.0356158	0.113082	0.0479317
	-6.525	-0.00125156	-0.00463679	0.000795862	-0.0249433	0	-0.000625391	0.135447	-0.0152284	0.144231	-0.0378058	0.079258	-0.0501497	-0.0573034	-0.048951	0.0340992	-0.00237404	-0.0188199	0.0229938	-0.0162559	-0.0662292	0.0536692	-0.0201401	0.0123457	-0.0416667	0.126677	-0.0159705	-0.0628875	-0.0183299	0.0702479	0.0267477	-0.0456353	-0.00406339	-0.0651788	0.0101237	0.104143	-0.0187838	-0.00981767	-0.0416667	-0.0430155	0.0247867	0.116091	-0.0279536	-0.025641	-0.0845987	-0.0131712	-0.0103401	0.0497308	-0.214708
	-6.475	-0.00125156	-0.00463679	-0.00915241	-0.0249433	0	-0.000625391	-0.152738	-0.0152284	-0.0694444	-0.0378058	-0.0331647	-0.0501497	-0.0573034	0.0464081	0.0340992	-0.00237404	-0.103722	0.0229938	-0.0162559	-0.0662292	-0.0558598	0.154991	0.0946502	-0.0416667	-0.0720318	-0.0569206	-0.240035	-0.0183299	-0.0330579	-0.0948328	-0.0456353	-0.00406339	-0.014456	0.0101237	0.104143	-0.0824578	-0.00981767	0.107143	0.000877867	0.0247867	-0.0308597	-0.0279536	-0.025641	-0.0845987	-0.0131712	0.0356158	-0.0136205	-0.083388
	-6.425	-0.00125156	-0.00463679	0.0107441	-0.0249433	0	-0.000625391	0.135447	0.0572879	0.144231	0.110452	0.079258	-0.0501497	-0.0573034	-0.048951	0.0633689	-0.0287523	-0.0471204	0.0689814	-0.0162559	-0.0252204	-0.00109529	-0.0201401	-0.0699588	0.305556	0.126677	0.0249795	-0.240035	0.0224033	0.0702479	0.0267477	-0.0110631	-0.00406339	-0.0651788	0.0101237	0.104143	-0.0824578	-0.00981767	-0.0416667	0.0447712	-0.0564811	0.116091	0.183017	-0.025641	-0.0845987	-0.0131712	-0.056296	0.0497308	-0.346028
	-6.375	-0.00125156	-0.00463679	0.000795862	-0.0249433	0	-0.000625391	-0.00864553	-0.0152284	-0.0694444	-0.48258	-0.0331647	0.0995509	-0.0573034	0.0464081	-0.0244402	0.0240042	0.0377812	-0.114969	-0.0162559	0.220832	-0.00109529	-0.0201401	0.0123457	0.305556	-0.0720318	0.0249795	0.0256864	-0.0183299	-0.0330579	-0.0948328	0.0235091	-0.00406339	0.0362668	-0.0348706	-0.119821	-0.0824578	-0.00981767	0.0327381	-0.0210688	0.0247867	-0.0308597	-0.0279536	-0.025641	-0.0845987	-0.0131712	-0.0103401	-0.0136205	0.573211
	-6.325	-0.00125156	-0.00463679	-0.00915241	0.0884354	0	-0.000625391	-0.152738	-0.0152284	-0.0694444	-0.0378058	0.079258	-0.0501497	0.0550562	-0.0171647	0.0633689	-0.0287523	0.0660818	0.0689814	0.018703	-0.0252204	-0.00109529	-0.0201401	0.0123457	0.305556	0.0273224	-0.0569206	0.11426	0.0224033	0.173554	-0.0948328	-0.0456353	-0.00406339	-0.0651788	0.0101237	0.104143	-0.0824578	0.0462833	0.0327381	0.000877867	-0.0564811	-0.0308597	-0.0279536	-0.025641	0.132321	-0.0131712	0.0815717	-0.0136205	0.0479317
	-6.275	-0.00125156	-0.00463679	-0.00915241	-0.0249433	0	-0.000625391	-0.152738	-0.0152284	0.144231	-0.186064	-0.0331647	-0.0501497	-0.0573034	0.0464081	-0.0537099	-0.00237404	-0.103722	0.206944	0.018703	-0.0252204	0.163198	0.330123	0.176955	0.652778	0.126677	0.0659296	0.11426	0.0224033	-0.0330579	0.0267477	0.0235091	-0.00406339	0.0362668	-0.0348706	-0.119821	-0.0187838	-0.0378682	-0.0416667	-0.0210688	0.0247867	0.116091	0.0775316	-0.025641	0.0238612	-0.0131712	-0.148208	-0.140323	-0.346028
	-6.225	-0.00125156	-0.00463679	-0.00915241	-0.0249433	0	-0.000625391	-0.00864553	-0.0152284	0.144231	0.110452	-0.0331647	-0.0501497	-0.0573034	-0.0171647	0.0048295	-0.00237404	-0.075421	0.0689814	0.018703	-0.0252204	-0.110624	-0.0201401	0.0946502	-0.0416667	-0.0720318	-0.0569206	-0.151461	0.0224033	-0.0330579	0.0267477	-0.0456353	-0.00406339	0.137712	0.0101237	0.104143	-0.0824578	-0.00981767	0.107143	0.0447712	-0.0564811	-0.0308597	-0.0279536	-0.025641	-0.0845987	-0.0131712	-0.0103401	-0.0769718	-0.083388
	-6.175	0.123905	-0.00463679	0.000795862	0.0884354	0	-0.000625391	-0.00864553	-0.0152284	0.144231	-0.334322	-0.0331647	-0.0501497	0.167416	0.0464081	0.0340992	-0.0551306	0.00948068	0.0689814	-0.0162559	-0.107238	0.0536692	-0.0201401	0.0123457	-0.0416667	0.0273224	0.0249795	-0.0628875	0.0224033	-0.0330579	-0.0948328	0.0235091	-0.00406339	0.0362668	0.0101237	0.328108	-0.0824578	-0.00981767	-0.0416667	-0.0649621	0.0247867	-0.0308597	-0.0279536	-0.025641	-0.0845987	-0.0131712	0.0356158	0.176433	0.573211
	-6.125	-0.00125156	-0.00463679	0.0206924	-0.0249433	0	-0.000625391	-0.00864553	0.0572879	0.144231	-0.334322	-0.0331647	-0.0501497	0.0550562	0.0781945	-0.0244402	-0.00237404	0.0943823	0.0229938	0.018703	-0.0252204	-0.165389	-0.0201401	0.0946502	-0.0416667	-0.0720318	-0.0159705	-0.151461	0.0224033	0.173554	-0.0948328	-0.0110631	0.0230259	0.0869896	-0.0348706	0.328108	0.0448902	-0.0378682	0.0327381	0.000877867	0.0247867	-0.0308597	-0.0279536	-0.025641	-0.0845987	-0.0131712	0.0815717	-0.0136205	0.0479317
	-6.075	-0.00125156	-0.00463679	-0.00915241	-0.0249433	0	-0.000625391	-0.00864553	-0.0152284	0.144231	-0.186064	0.079258	0.0995509	-0.0573034	-0.0171647	-0.0537099	-0.00237404	0.0377812	0.0229938	0.018703	-0.0252204	0.108434	-0.0201401	-0.0699588	-0.0416667	0.226031	-0.0159705	-0.151461	-0.0183299	0.27686	-0.0948328	-0.0110631	-0.00406339	0.0362668	-0.0348706	0.104143	-0.0187838	-0.0378682	-0.0416667	0.0228245	-0.0564811	-0.0308597	-0.0279536	-0.025641	-0.0845987	-0.0131712	-0.056296	0.113082	-0.083388
	-6.025	-0.00125156	-0.00463679	-0.00915241	-0.0249433	0	-0.000625391	-0.00864553	0.0572879	0.357906	-0.0378058	0.191681	-0.0501497	0.0550562	0.0146217	0.0633689	0.0240042	0.122683	0.0229938	-0.0162559	-0.107238	-0.0558598	-0.0201401	0.0123457	-0.0416667	0.0273224	0.0249795	0.0256864	0.0224033	-0.0330579	-0.0948328	-0.0456353	-0.00406339	0.0362668	-0.0348706	0.328108	0.0448902	-0.0378682	-0.0416667	0.0447712	0.0247867	-0.0308597	-0.0279536	-0.025641	-0.0845987	-0.0131712	-0.0103401	-0.0769718	-0.214708
	-5.975	-0.00125156	-0.00463679	-0.00915241	0.201814	0	-0.000625391	-0.152738	-0.0152284	0.144231	0.25871	0.079258	0.0995509	-0.0573034	-0.048951	0.0633689	-0.0287523	0.00948068	0.0689814	-0.0162559	0.179824	-0.0558598	-0.0201401	-0.0699588	-0.0416667	0.126677	0.0249795	0.11426	-0.0183299	-0.0330579	0.0267477	0.0235091	-0.00406339	-0.0651788	0.0101237	0.552072	0.0448902	-0.00981767	-0.0416667	0.0228245	0.0247867	-0.0308597	-0.0279536	-0.025641	-0.0845987	-0.0131712	-0.056296	0.0497308	-0.083388
	-5.925	-0.00125156	-0.00463679	-0.00915241	-0.0249433	0	-0.000625391	0.279539	-0.0152284	-0.0694444	-0.0378058	-0.0331647	0.0995509	0.0550562	0.0146217	0.0048295	0.0503825	-0.075421	0.0689814	-0.0162559	0.0567972	0.108434	-0.0201401	0.259259	-0.0416667	0.0273224	-0.0159705	0.291408	-0.0183299	-0.0330579	-0.0948328	-0.0110631	-0.00406339	-0.014456	0.0551181	0.104143	-0.0824578	0.0182328	-0.0416667	0.000877867	0.0247867	-0.0308597	-0.0279536	-0.025641	0.0238612	-0.0131712	0.0356158	-0.0769718	0.0479317
	-5.875	-0.00125156	-0.00463679	0.000795862	-0.0249433	0	-0.000625391	-0.00864553	0.0572879	-0.0694444	0.25871	0.079258	-0.0501497	-0.0573034	0.109981	0.0340992	-0.00237404	-0.0188199	0.0689814	-0.0162559	0.138815	-0.0558598	-0.0201401	-0.0699588	0.305556	0.0273224	0.14783	-0.0628875	0.0224033	0.0702479	0.148328	0.0926534	-0.00406339	0.0362668	0.0551181	0.104143	-0.0187838	0.0462833	-0.0416667	-0.0430155	0.106054	-0.0308597	-0.0279536	-0.025641	-0.0845987	-0.0131712	0.0356158	0.239785	0.0479317
	-5.825	-0.00125156	0.072643	-0.00915241	-0.0249433	0	-0.000625391	-0.00864553	-0.0152284	-0.0694444	0.406968	0.079258	-0.0501497	-0.0573034	-0.0807374	0.0340992	0.0240042	0.150983	0.114969	-0.0162559	0.097806	0.0536692	-0.0201401	0.0123457	-0.0416667	-0.0720318	-0.0569206	0.11426	-0.0183299	-0.0330579	0.0267477	0.0235091	-0.00406339	0.0869896	0.100112	-0.119821	-0.0824578	-0.00981767	0.0327381	-0.0430155	-0.0564811	-0.0308597	0.183017	-0.025641	-0.0845987	-0.0131712	-0.0103401	-0.0136205	-0.214708
	-5.775	-0.00125156	-0.00463679	-0.00915241	-0.0249433	0	-0.000625391	-0.00864553	-0.0152284	-0.0694444	-0.186064	0.079258	0.0995509	0.167416	0.0464081	0.0340992	-0.00237404	-0.0188199	-0.114969	-0.0162559	-0.0662292	-0.0558598	-0.0201401	0.259259	-0.0416667	-0.0720318	0.0659296	-0.151461	0.0631365	0.0702479	0.269909	0.0235091	-0.00406339	0.0362668	0.0551181	0.328108	-0.0187838	0.0182328	0.0327381	0.0667179	0.106054	-0.0308597	-0.0279536	-0.025641	-0.0845987	-0.0131712	0.0356158	0.113082	0.310571
	-5.725	-0.00125156	0.072643	0.000795862	-0.0249433	0	-0.000625391	-0.00864553	-0.0152284	0.144231	0.110452	-0.0331647	-0.0501497	-0.0573034	-0.0171647	0.0048295	-0.0287523	0.0377812	0.114969	-0.0162559	-0.230265	-0.0558598	-0.0201401	-0.0699588	-0.0416667	0.226031	-0.0569206	0.202834	-0.0183299	-0.0330579	0.0267477	-0.0110631	-0.00406339	-0.014456	0.0101237	0.104143	-0.0187838	-0.00981767	-0.0416667	-0.0430155	0.0247867	-0.0308597	-0.0279536	-0.025641	-0.0845987	-0.0131712	-0.056296	-0.0769718	0.0479317
	-5.675	-0.00125156	-0.00463679	0.000795862	-0.0249433	0	-0.000625391	-0.152738	-0.0152284	-0.0694444	-0.334322	-0.0331647	-0.0501497	-0.0573034	0.0781945	0.0340992	-0.00237404	0.00948068	-0.0229938	0.018703	0.0567972	-0.0558598	-0.0201401	0.0946502	-0.0416667	0.0273224	-0.0159705	-0.151461	-0.0183299	0.0702479	0.0267477	0.0580812	-0.00406339	0.0362668	0.0101237	-0.119821	-0.0824578	0.0182328	-0.0416667	-0.0210688	-0.0564811	-0.0308597	-0.0279536	-0.025641	-0.0845987	-0.0131712	0.0356158	0.0497308	0.179251
	-5.625	-0.00125156	-0.00463679	-0.00915241	0.0884354	0	-0.000625391	0.279539	0.0572879	-0.0694444	-0.186064	-0.0331647	-0.0501497	-0.0573034	-0.048951	-0.0537099	-0.00237404	0.00948068	-0.0229938	-0.0162559	-0.148247	-0.00109529	-0.0201401	0.176955	0.305556	0.0273224	-0.0159705	0.0256864	-0.0183299	-0.0330579	-0.0948328	0.0235091	-0.00406339	0.0362668	-0.0348706	0.104143	-0.0824578	0.0182328	-0.0416667	-0.0210688	-0.0564811	-0.0308597	-0.0279536	-0.025641	-0.0845987	-0.0131712	0.0356158	-0.0136205	-0.214708
	-5.575	-0.00125156	-0.00463679	-0.00915241	-0.0249433	0	-0.000625391	-0.152738	-0.0152284	-0.0694444	-0.0378058	0.079258	-0.0501497	0.167416	-0.048951	0.0048295	-0.00237404	0.00948068	-0.0689814	0.018703	-0.148247	-0.0558598	-0.0201401	0.0123457	-0.0416667	-0.0720318	-0.0978706	0.0256864	-0.0183299	-0.0330579	0.0267477	-0.0456353	0.0230259	-0.014456	0.0551181	-0.119821	0.0448902	-0.00981767	-0.0416667	-0.0210688	0.0247867	-0.0308597	0.0775316	-0.025641	-0.0845987	-0.0131712	0.0815717	0.113082	0.310571
	-5.525	-0.00125156	-0.00463679	-0.00915241	-0.0249433	0	-0.000625391	-0.00864553	-0.0152284	-0.0694444	-0.0378058	-0.0331647	-0.0501497	0.167416	-0.048951	0.0340992	0.0240042	0.0377812	0.114969	0.018703	0.097806	0.163198	0.154991	-0.0699588	-0.0416667	0.126677	-0.0569206	-0.151461	0.0631365	-0.0330579	0.148328	0.0235091	-0.00406339	-0.014456	0.0101237	-0.119821	-0.0187838	-0.00981767	-0.0416667	-0.0430155	-0.0564811	-0.0308597	-0.0279536	-0.025641	-0.0845987	-0.0131712	-0.056296	0.113082	-0.214708
	-5.475	-0.00125156	-0.00463679	-0.00915241	-0.0249433	0	-0.000625391	0.135447	-0.0152284	-0.0694444	0.110452	-0.0331647	0.0995509	0.0550562	-0.0171647	-0.0244402	-0.0287523	0.00948068	-0.0229938	-0.0162559	0.179824	-0.00109529	-0.0201401	0.0946502	-0.0416667	0.0273224	-0.0569206	0.0256864	-0.0183299	-0.0330579	-0.0948328	-0.0110631	-0.00406339	0.0362668	0.0101237	-0.119821	-0.0187838	-0.0378682	-0.0416667	0.000877867	-0.0564811	-0.0308597	-0.0279536	-0.025641	-0.0845987	-0.0131712	0.0356158	-0.0136205	-0.083388
	-5.425	-0.00125156	-0.00463679	0.0107441	0.0884354	0	-0.000625391	-0.00864553	-0.0152284	-0.0694444	-0.334322	-0.0331647	-0.0501497	-0.0573034	0.0146217	-0.0537099	-0.0551306	0.00948068	0.0689814	-0.0162559	-0.189256	-0.00109529	0.154991	0.176955	-0.0416667	0.0273224	-0.0159705	0.0256864	-0.0183299	0.0702479	0.148328	-0.0456353	-0.00406339	0.137712	0.0551181	0.104143	-0.0824578	0.0182328	0.0327381	-0.0430155	0.0247867	-0.0308597	-0.0279536	-0.025641	0.0238612	-0.0131712	0.0356158	0.113082	-0.214708
	-5.375	-0.00125156	0.072643	0.0107441	-0.0249433	0	-0.000625391	-0.152738	-0.0152284	-0.0694444	0.110452	0.079258	-0.0501497	-0.0573034	-0.048951	0.0340992	-0.00237404	-0.160323	-0.0229938	0.018703	-0.148247	0.0536692	-0.0201401	0.0946502	-0.0416667	-0.0720318	0.0249795	0.0256864	-0.0183299	-0.0330579	-0.0948328	-0.0456353	-0.00406339	0.0362668	0.0101237	0.104143	0.0448902	-0.00981767	-0.0416667	0.0447712	0.106054	-0.0308597	-0.0279536	-0.025641	0.132321	-0.0131712	0.0356158	-0.0136205	0.0479317
	-5.325	-0.00125156	-0.00463679	0.000795862	-0.0249433	0	-0.000625391	-0.152738	0.0572879	-0.0694444	-0.0378058	-0.0331647	-0.0501497	-0.0573034	0.0464081	-0.0244402	-0.00237404	0.0377812	0.160957	0.018703	0.0567972	0.108434	-0.0201401	0.0946502	-0.0416667	-0.0720318	0.10688	0.11426	-0.0183299	0.27686	0.0267477	0.0926534	-0.00406339	0.0362668	0.0101237	-0.119821	0.0448902	-0.00981767	-0.0416667	0.0228245	-0.0564811	-0.0308597	-0.0279536	-0.025641	-0.0845987	-0.0131712	0.0356158	-0.0769718	-0.214708
	-5.275	-0.00125156	-0.00463679	-0.00915241	-0.0249433	0	-0.000625391	-0.00864553	-0.0152284	-0.0694444	-0.186064	-0.0331647	0.0995509	-0.0573034	-0.0807374	0.0633689	0.0240042	0.00948068	0.0229938	0.018703	0.097806	-0.0558598	-0.0201401	0.0946502	-0.0416667	0.226031	0.0249795	-0.151461	-0.0183299	-0.0330579	0.0267477	0.0235091	-0.00406339	0.0362668	0.0551181	-0.119821	0.108564	-0.00981767	-0.0416667	0.000877867	-0.0564811	-0.0308597	-0.0279536	-0.025641	0.0238612	-0.0131712	0.0815717	-0.0769718	0.573211
	-5.225	-0.00125156	-0.00463679	-0.00915241	-0.0249433	0	-0.000625391	-0.00864553	0.0572879	0.144231	-0.334322	-0.0331647	-0.0501497	0.0550562	-0.0807374	0.0926387	-0.0551306	-0.0188199	-0.0229938	-0.0162559	0.0157884	-0.0558598	-0.0201401	-0.0699588	0.305556	0.0273224	0.0249795	0.0256864	-0.0183299	-0.0330579	0.0267477	0.0580812	-0.00406339	-0.014456	0.0551181	0.328108	0.108564	-0.00981767	-0.0416667	-0.0430155	0.0247867	-0.0308597	0.0775316	-0.025641	0.132321	-0.0131712	-0.056296	0.0497308	0.179251
	-5.175	-0.00125156	0.072643	0.0306407	0.0884354	0	-0.000625391	-0.152738	-0.0152284	-0.0694444	-0.334322	0.079258	-0.0501497	0.0550562	-0.0807374	-0.0829797	-0.0287523	0.0660818	-0.0689814	-0.0162559	-0.107238	-0.00109529	-0.0201401	0.176955	-0.0416667	0.0273224	0.0659296	-0.0628875	0.0224033	-0.0330579	0.0267477	-0.0110631	-0.00406339	-0.014456	-0.0348706	-0.119821	0.0448902	-0.00981767	-0.0416667	0.000877867	-0.0564811	-0.0308597	-0.0279536	-0.025641	-0.0845987	-0.0131712	-0.0103401	-0.0136205	0.310571
	-5.125	-0.00125156	0.072643	0.000795862	-0.0249433	0	-0.000625391	-0.00864553	-0.0152284	-0.0694444	-0.48258	-0.0331647	-0.0501497	-0.0573034	0.0464081	0.0633689	-0.0287523	-0.0471204	0.0689814	0.018703	-0.148247	0.0536692	-0.0201401	0.0946502	0.305556	-0.0720318	-0.0569206	0.11426	-0.0183299	-0.0330579	-0.0948328	0.0235091	-0.00406339	0.137712	0.0551181	0.104143	0.0448902	-0.00981767	-0.0416667	-0.0430155	-0.0564811	-0.0308597	0.0775316	-0.025641	-0.0845987	-0.0131712	-0.056296	-0.0136205	0.0479317
	-5.075	-0.00125156	-0.00463679	-0.00915241	-0.0249433	0	-0.000625391	-0.152738	0.0572879	0.144231	0.110452	-0.0331647	-0.0501497	-0.0573034	0.0781945	-0.0537099	0.0240042	0.122683	-0.0229938	0.0536619	0.261841	-0.00109529	-0.0201401	-0.0699588	-0.0416667	-0.0720318	0.0659296	0.11426	-0.0183299	-0.0330579	-0.0948328	0.0580812	-0.00406339	0.0362668	0.0101237	0.776036	0.0448902	0.0182328	-0.0416667	0.000877867	0.187322	0.116091	-0.0279536	-0.025641	-0.0845987	-0.0131712	0.173483	0.0497308	-0.083388
	-5.025	-0.00125156	-0.00463679	0.000795862	-0.0249433	0	-0.000625391	-0.00864553	-0.0152284	-0.0694444	0.25871	0.079258	-0.0501497	-0.0573034	0.109981	0.0633689	-0.00237404	0.00948068	-0.0229938	-0.0162559	0.0567972	0.163198	-0.0201401	0.0123457	-0.0416667	0.0273224	-0.0159705	-0.0628875	-0.0183299	0.0702479	0.0267477	0.0235091	-0.00406339	-0.014456	-0.0348706	0.328108	-0.0187838	-0.00981767	0.0327381	-0.0430155	0.0247867	-0.0308597	0.0775316	-0.025641	0.0238612	-0.0131712	-0.056296	-0.0769718	0.0479317
	-4.975	-0.00125156	0.072643	-0.00915241	-0.0249433	0	-0.000625391	-0.152738	0.0572879	-0.0694444	-0.186064	-0.0331647	-0.0501497	-0.0573034	-0.0171647	-0.0244402	-0.00237404	-0.0188199	-0.114969	-0.0162559	0.0567972	-0.165389	-0.0201401	0.176955	-0.0416667	0.0273224	0.0249795	0.0256864	0.0224033	-0.0330579	-0.0948328	-0.0110631	-0.00406339	-0.0651788	0.0101237	0.104143	0.0448902	0.0182328	-0.0416667	0.0228245	0.106054	-0.0308597	-0.0279536	-0.025641	-0.0845987	-0.0131712	0.0815717	0.0497308	0.0479317
	-4.925	-0.00125156	-0.00463679	-0.00915241	-0.0249433	0	-0.000625391	-0.00864553	-0.0152284	0.144231	-0.186064	-0.0331647	-0.0501497	-0.0573034	0.0464081	0.0340992	0.0503825	-0.075421	-0.0689814	0.018703	0.0567972	-0.0558598	-0.0201401	-0.152263	-0.0416667	0.0273224	-0.0569206	-0.151461	0.0224033	-0.0330579	0.0267477	0.0926534	0.0230259	0.0362668	0.0551181	-0.119821	0.0448902	-0.0378682	-0.0416667	0.000877867	-0.0564811	-0.0308597	-0.0279536	-0.025641	-0.0845987	-0.0131712	-0.056296	-0.0769718	0.310571
	-4.875	-0.00125156	-0.00463679	0.000795862	-0.0249433	0	-0.000625391	-0.152738	-0.0152284	-0.0694444	0.25871	0.079258	-0.0501497	0.0550562	0.0464081	-0.0537099	-0.00237404	0.00948068	0.0229938	-0.0162559	-0.148247	0.163198	-0.0201401	0.0123457	-0.0416667	0.0273224	-0.0159705	-0.0628875	0.0224033	-0.0330579	-0.0948328	0.0926534	-0.00406339	-0.0651788	0.0551181	-0.119821	0.0448902	-0.0378682	0.0327381	-0.0210688	-0.0564811	-0.0308597	-0.0279536	-0.025641	0.0238612	-0.0131712	-0.0103401	-0.0769718	0.0479317
	-4.825	-0.00125156	0.072643	0.0306407	-0.0249433	0	-0.000625391	-0.152738	-0.0152284	-0.0694444	-0.0378058	-0.0331647	-0.0501497	-0.0573034	0.0464081	-0.0244402	-0.0287523	0.0660818	0.0229938	0.018703	0.0567972	-0.00109529	-0.0201401	0.0123457	-0.0416667	0.126677	0.0659296	-0.0628875	-0.0183299	0.0702479	0.0267477	-0.0110631	0.0501151	-0.0651788	-0.0348706	-0.119821	0.0448902	0.0182328	-0.0416667	0.000877867	-0.0564811	-0.0308597	-0.0279536	-0.025641	0.240781	-0.0131712	0.0815717	-0.0769718	0.0479317
	-4.775	-0.00125156	-0.00463679	0.000795862	-0.0249433	0	-0.000625391	0.279539	-0.0152284	0.144231	-0.186064	-0.0331647	-0.0501497	-0.0573034	-0.048951	0.0926387	0.0240042	0.0660818	-0.0689814	0.018703	-0.148247	-0.165389	-0.0201401	-0.0699588	-0.0416667	-0.0720318	-0.0569206	-0.0628875	-0.0183299	-0.0330579	0.0267477	0.0235091	-0.00406339	-0.014456	-0.0348706	0.104143	-0.0187838	0.0182328	0.0327381	-0.0430155	0.106054	-0.0308597	-0.0279536	-0.025641	-0.0845987	-0.0131712	-0.0103401	-0.0136205	0.310571
	-4.725	-0.00125156	-0.00463679	0.000795862	-0.0249433	0	-0.000625391	-0.00864553	-0.0152284	-0.0694444	-0.186064	0.079258	0.0995509	-0.0573034	0.0464081	-0.0537099	-0.00237404	-0.0471204	0.0229938	-0.0162559	0.097806	-0.0558598	-0.0201401	-0.0699588	0.305556	0.0273224	0.10688	-0.151461	-0.0183299	0.0702479	-0.0948328	0.0235091	-0.00406339	-0.014456	0.0551181	-0.119821	-0.0187838	-0.00981767	0.0327381	0.0228245	0.0247867	-0.0308597	-0.0279536	-0.025641	-0.0845987	-0.0131712	-0.0103401	0.239785	0.0479317
	-4.675	-0.00125156	-0.00463679	0.000795862	-0.0249433	0	-0.000625391	-0.152738	0.0572879	-0.0694444	0.110452	-0.0331647	-0.0501497	0.0550562	0.0464081	0.0633689	-0.00237404	0.0377812	-0.0229938	0.018703	0.179824	-0.00109529	-0.0201401	-0.0699588	0.305556	-0.0720318	-0.0978706	0.11426	-0.0183299	-0.0330579	0.0267477	0.0235091	0.0230259	-0.014456	-0.0348706	0.104143	-0.0824578	-0.00981767	0.0327381	0.000877867	0.0247867	-0.0308597	-0.0279536	-0.025641	-0.0845987	-0.0131712	-0.102252	-0.0136205	-0.214708
	-4.625	-0.00125156	-0.00463679	0.000795862	-0.0249433	0	-0.000625391	-0.152738	-0.0152284	-0.0694444	0.25871	-0.0331647	-0.0501497	-0.0573034	0.0464081	0.0048295	-0.00237404	-0.0471204	0.0229938	-0.0162559	-0.189256	-0.00109529	-0.0201401	0.0946502	-0.0416667	0.0273224	-0.0159705	-0.0628875	0.0224033	-0.0330579	0.148328	0.0580812	-0.00406339	-0.0651788	0.0551181	-0.119821	-0.0187838	-0.00981767	0.0327381	0.000877867	-0.0564811	-0.0308597	-0.0279536	-0.025641	0.0238612	-0.0131712	-0.0103401	-0.0769718	-0.083388
	-4.575	-0.00125156	-0.00463679	0.0107441	-0.0249433	0	-0.000625391	-0.00864553	-0.0152284	-0.0694444	-0.186064	-0.0331647	0.0995509	-0.0573034	0.0146217	-0.0244402	-0.00237404	0.00948068	0.0689814	-0.0162559	-0.0252204	0.0536692	-0.0201401	0.0123457	-0.0416667	0.0273224	-0.0159705	-0.0628875	0.0224033	0.0702479	0.0267477	0.0580812	-0.00406339	-0.014456	-0.0348706	0.328108	0.0448902	-0.0378682	-0.0416667	-0.0649621	-0.0564811	-0.0308597	0.0775316	-0.025641	0.132321	-0.0131712	-0.0103401	-0.0136205	-0.083388
	-4.525	-0.00125156	-0.00463679	0.000795862	0.0884354	0	-0.000625391	0.279539	-0.0152284	-0.0694444	-0.0378058	-0.0331647	-0.0501497	0.0550562	-0.0807374	0.0048295	0.0240042	-0.0188199	-0.114969	-0.0162559	-0.0662292	0.0536692	-0.0201401	0.176955	-0.0416667	0.0273224	-0.0978706	0.11426	0.0224033	-0.0330579	-0.0948328	0.0926534	-0.00406339	-0.0651788	0.0101237	0.328108	0.0448902	-0.00981767	-0.0416667	0.000877867	0.0247867	-0.0308597	-0.0279536	-0.025641	0.132321	-0.0131712	0.173483	0.0497308	-0.083388
	-4.475	-0.00125156	-0.00463679	-0.00915241	0.0884354	0	-0.000625391	-0.152738	-0.0152284	-0.0694444	-0.0378058	-0.0331647	0.0995509	-0.0573034	0.0781945	-0.0244402	-0.00237404	0.0660818	-0.0229938	0.0536619	-0.189256	-0.0558598	-0.0201401	-0.0699588	-0.0416667	-0.0720318	0.0249795	-0.0628875	0.0224033	-0.0330579	-0.0948328	0.0235091	-0.00406339	-0.014456	0.0551181	-0.119821	-0.0187838	-0.00981767	-0.0416667	0.000877867	-0.0564811	0.116091	-0.0279536	0.230769	0.0238612	-0.0131712	-0.056296	-0.0136205	-0.214708
	-4.425	-0.00125156	-0.00463679	-0.00915241	0.0884354	0	-0.000625391	-0.00864553	-0.0152284	-0.0694444	-0.186064	-0.0331647	0.0995509	0.0550562	-0.048951	-0.112249	0.0767607	-0.0471204	-0.0689814	-0.0162559	0.0157884	0.0536692	-0.0201401	0.0123457	0.305556	0.0273224	-0.0159705	0.0256864	-0.0183299	-0.0330579	0.0267477	0.0235091	-0.00406339	0.0362668	0.100112	0.104143	-0.0187838	-0.0378682	-0.0416667	-0.0210688	-0.0564811	-0.0308597	0.0775316	-0.025641	-0.0845987	-0.0131712	0.0356158	-0.0136205	0.0479317
	-4.375	-0.00125156	-0.00463679	-0.00915241	-0.0249433	0	-0.000625391	0.135447	0.129804	-0.0694444	-0.0378058	-0.0331647	-0.0501497	-0.0573034	-0.048951	0.0340992	-0.0287523	0.122683	0.114969	-0.0162559	-0.189256	0.0536692	-0.0201401	-0.0699588	-0.0416667	0.0273224	0.0249795	0.0256864	-0.0183299	-0.0330579	0.0267477	-0.0110631	-0.00406339	0.0869896	0.0551181	-0.119821	0.0448902	0.0182328	0.0327381	-0.0210688	-0.0564811	-0.0308597	0.0775316	-0.025641	0.0238612	-0.0131712	-0.0103401	-0.0769718	-0.214708
	-4.325	-0.00125156	-0.00463679	-0.00915241	-0.0249433	0	-0.000625391	-0.00864553	-0.0152284	-0.0694444	0.110452	0.079258	-0.0501497	0.0550562	0.0146217	-0.0244402	-0.00237404	-0.075421	-0.160957	-0.0162559	0.0157884	-0.00109529	-0.0201401	0.0123457	-0.0416667	0.0273224	-0.0159705	0.0256864	-0.0183299	-0.0330579	0.0267477	0.0580812	-0.00406339	-0.0651788	-0.0348706	-0.119821	-0.0824578	0.0462833	0.107143	0.000877867	0.187322	0.116091	-0.0279536	-0.025641	0.0238612	-0.0131712	-0.0103401	0.0497308	0.0479317
	-4.275	-0.00125156	-0.00463679	0.0107441	-0.0249433	0	-0.000625391	0.135447	-0.0152284	-0.0694444	0.25871	-0.0331647	-0.0501497	-0.0573034	0.0146217	-0.0244402	-0.00237404	-0.0188199	0.0229938	-0.0162559	0.0157884	-0.0558598	-0.0201401	0.0123457	-0.0416667	0.0273224	0.10688	-0.0628875	0.0631365	-0.0330579	-0.0948328	-0.0110631	-0.00406339	-0.014456	-0.0348706	-0.119821	-0.0187838	-0.0378682	-0.0416667	-0.0210688	-0.0564811	-0.0308597	-0.0279536	-0.025641	-0.0845987	-0.0131712	-0.0103401	-0.0136205	-0.214708
	-4.225	-0.00125156	-0.00463679	0.0107441	-0.0249433	0	-0.000625391	0.135447	-0.0152284	-0.0694444	0.110452	-0.0331647	-0.0501497	-0.0573034	-0.0171647	0.0048295	-0.00237404	-0.0188199	0.114969	-0.0162559	-0.107238	-0.0558598	-0.0201401	0.0123457	-0.0416667	-0.0720318	0.0659296	-0.151461	-0.0183299	-0.0330579	0.0267477	0.0580812	-0.00406339	0.0362668	0.145107	-0.119821	-0.0824578	0.0182328	-0.0416667	-0.0210688	-0.0564811	0.116091	-0.0279536	-0.025641	0.132321	-0.0131712	0.173483	-0.0136205	0.310571
	-4.175	-0.00125156	-0.00463679	0.000795862	-0.0249433	0	-0.000625391	-0.152738	-0.0152284	-0.0694444	-0.186064	-0.0331647	-0.0501497	0.0550562	-0.0171647	0.0340992	-0.00237404	-0.0471204	-0.0689814	-0.0162559	0.138815	0.108434	-0.0201401	0.0946502	-0.0416667	-0.0720318	-0.138821	0.0256864	-0.0183299	-0.0330579	0.0267477	-0.0110631	-0.00406339	0.0869896	0.0101237	0.328108	-0.0187838	-0.00981767	-0.0416667	0.0228245	-0.0564811	0.116091	-0.0279536	-0.025641	0.0238612	-0.0131712	-0.148208	-0.0769718	0.0479317
	-4.125	-0.00125156	-0.00463679	0.000795862	-0.0249433	0	0.124453	-0.00864553	-0.0152284	-0.0694444	-0.334322	-0.0331647	0.0995509	-0.0573034	0.0146217	0.0340992	0.0240042	0.0377812	-0.0229938	-0.0162559	0.0157884	0.108434	-0.0201401	-0.0699588	-0.0416667	-0.0720318	0.0249795	-0.0628875	-0.0183299	-0.0330579	-0.0948328	0.0235091	-0.00406339	-0.014456	-0.0348706	-0.119821	-0.0187838	-0.00981767	-0.0416667	-0.0210688	-0.0564811	-0.0308597	-0.0279536	-0.025641	0.132321	0.189463	0.127528	0.239785	0.179251
	-4.075	-0.00125156	-0.00463679	-0.00915241	0.0884354	0	-0.000625391	-0.152738	-0.0152284	-0.0694444	0.25871	-0.0331647	0.0995509	-0.0573034	0.0464081	-0.112249	0.0240042	-0.0188199	0.114969	-0.0162559	0.30285	-0.110624	-0.0201401	-0.152263	-0.0416667	-0.0720318	-0.0569206	0.0256864	-0.0183299	-0.0330579	0.148328	0.0235091	-0.00406339	0.0362668	0.100112	-0.119821	0.0448902	-0.0378682	-0.0416667	-0.0649621	-0.0564811	-0.0308597	-0.0279536	0.487179	0.132321	-0.0131712	-0.102252	-0.0769718	0.0479317
	-4.025	-0.00125156	-0.00463679	0.000795862	-0.0249433	0	-0.000625391	-0.152738	-0.0152284	0.144231	-0.0378058	-0.0331647	0.0995509	-0.0573034	-0.048951	0.0926387	-0.00237404	-0.0188199	0.0229938	-0.0162559	0.0567972	0.0536692	-0.0201401	0.0123457	-0.0416667	-0.0720318	0.0249795	-0.0628875	-0.0183299	-0.0330579	0.0267477	0.0580812	-0.00406339	0.0362668	-0.0348706	-0.119821	-0.0187838	-0.00981767	0.0327381	-0.0210688	0.0247867	-0.0308597	-0.0279536	-0.025641	-0.0845987	-0.0131712	-0.0103401	-0.0769718	0.310571
	-3.975	-0.00125156	-0.00463679	0.0107441	-0.0249433	0	-0.000625391	-0.00864553	0.0572879	0.144231	-0.186064	0.191681	-0.0501497	-0.0573034	0.0464081	-0.112249	-0.00237404	0.00948068	0.114969	-0.0162559	-0.0252204	0.0536692	-0.0201401	-0.152263	-0.0416667	-0.0720318	0.0249795	-0.151461	-0.0183299	-0.0330579	0.0267477	0.0235091	-0.00406339	-0.014456	0.0101237	0.104143	-0.0824578	0.0182328	-0.0416667	0.0228245	-0.0564811	-0.0308597	-0.0279536	-0.025641	0.132321	-0.0131712	-0.0103401	-0.0769718	-0.083388
	-3.925	-0.00125156	-0.00463679	0.0107441	-0.0249433	0	-0.000625391	0.279539	-0.0152284	0.144231	-0.0378058	0.079258	0.0995509	-0.0573034	0.0781945	-0.112249	0.0503825	0.00948068	0.0229938	-0.0162559	-0.0252204	0.0536692	-0.0201401	-0.0699588	-0.0416667	0.0273224	-0.0159705	0.11426	-0.0183299	-0.0330579	-0.0948328	0.0926534	-0.00406339	-0.014456	-0.0348706	-0.119821	-0.0187838	0.0182328	-0.0416667	0.0228245	0.0247867	-0.0308597	0.183017	-0.025641	-0.0845987	0.189463	-0.102252	0.0497308	0.179251
	-3.875	-0.00125156	-0.00463679	-0.00915241	-0.0249433	0	-0.000625391	-0.152738	-0.0152284	-0.0694444	-0.334322	-0.0331647	0.0995509	-0.0573034	0.0146217	0.0048295	0.103139	0.00948068	0.0229938	-0.0162559	-0.0252204	-0.00109529	-0.0201401	-0.0699588	-0.0416667	-0.0720318	0.0249795	0.11426	0.0224033	-0.0330579	0.148328	-0.0110631	-0.00406339	-0.0651788	0.145107	0.104143	-0.0824578	-0.0378682	0.0327381	-0.0869088	-0.0564811	-0.0308597	-0.0279536	-0.025641	0.240781	-0.0131712	0.0815717	-0.140323	0.0479317
	-3.825	-0.00125156	-0.00463679	0.0206924	-0.0249433	0	-0.000625391	-0.00864553	-0.0152284	-0.0694444	-0.0378058	-0.0331647	0.0995509	0.0550562	0.0146217	0.0340992	-0.00237404	-0.0471204	0.0229938	0.018703	0.0157884	-0.00109529	-0.0201401	-0.152263	-0.0416667	0.0273224	-0.0569206	-0.0628875	-0.0183299	-0.0330579	-0.0948328	0.0235091	-0.00406339	-0.0651788	-0.0348706	-0.119821	-0.0187838	0.0462833	-0.0416667	0.0228245	0.187322	-0.0308597	-0.0279536	-0.025641	0.132321	-0.0131712	-0.0103401	0.0497308	0.310571
	-3.775	-0.00125156	-0.00463679	0.0107441	-0.0249433	0	-0.000625391	0.135447	-0.0152284	-0.0694444	0.110452	-0.0331647	0.0995509	-0.0573034	-0.0171647	0.0340992	-0.0551306	0.0377812	-0.0229938	0.018703	-0.107238	0.0536692	-0.0201401	-0.152263	-0.0416667	-0.0720318	-0.0159705	-0.151461	-0.0183299	-0.0330579	-0.0948328	0.0235091	-0.00406339	0.137712	0.0101237	0.104143	0.0448902	-0.0378682	-0.0416667	-0.0210688	-0.0564811	-0.0308597	0.0775316	-0.025641	-0.0845987	-0.0131712	0.173483	-0.140323	0.0479317
	-3.725	-0.00125156	-0.00463679	-0.00915241	0.0884354	0	-0.000625391	-0.00864553	0.0572879	0.144231	0.25871	-0.0331647	-0.0501497	0.0550562	-0.0807374	-0.0244402	-0.00237404	-0.103722	0.0689814	-0.0162559	-0.0252204	-0.0558598	-0.0201401	0.0946502	-0.0416667	-0.0720318	-0.0978706	-0.0628875	-0.0183299	0.0702479	-0.0948328	0.0235091	-0.00406339	0.0362668	-0.0348706	0.104143	0.0448902	0.0182328	-0.0416667	0.0228245	0.0247867	-0.0308597	-0.0279536	-0.025641	-0.0845987	-0.0131712	0.0356158	-0.0769718	-0.214708
	-3.675	-0.00125156	-0.00463679	-0.00915241	-0.0249433	0	-0.000625391	-0.152738	-0.0152284	-0.0694444	0.406968	-0.0331647	0.249251	-0.0573034	0.0146217	0.0340992	0.0240042	0.0660818	-0.0689814	0.018703	0.0567972	-0.00109529	-0.0201401	-0.0699588	-0.0416667	0.0273224	0.0659296	0.0256864	-0.0183299	-0.0330579	0.0267477	-0.0110631	-0.00406339	-0.014456	-0.0348706	0.104143	-0.0824578	-0.00981767	0.181548	-0.0210688	-0.0564811	-0.0308597	-0.0279536	0.230769	-0.0845987	-0.0131712	0.0356158	-0.0769718	0.573211
	-3.625	-0.00125156	-0.00463679	0.0206924	-0.0249433	0	-0.000625391	-0.00864553	-0.0152284	-0.0694444	0.110452	-0.0331647	-0.0501497	0.0550562	-0.048951	0.0048295	-0.0287523	0.00948068	-0.0229938	-0.0162559	0.097806	-0.0558598	0.154991	0.0123457	0.305556	-0.0720318	-0.0159705	0.202834	-0.0183299	-0.0330579	0.0267477	0.0580812	-0.00406339	0.0362668	0.0551181	-0.119821	-0.0824578	-0.00981767	-0.0416667	-0.0210688	0.26859	0.263042	-0.0279536	-0.025641	-0.0845987	-0.0131712	-0.056296	0.0497308	-0.214708
	-3.575	-0.00125156	-0.00463679	-0.00915241	-0.0249433	0	-0.000625391	-0.00864553	0.0572879	0.144231	-0.186064	-0.0331647	-0.0501497	0.167416	0.0781945	0.0340992	-0.0551306	0.0943823	-0.114969	-0.0162559	-0.0252204	-0.0558598	-0.0201401	-0.152263	-0.0416667	0.126677	0.0249795	0.0256864	0.0224033	-0.0330579	0.0267477	0.0580812	-0.00406339	-0.0651788	-0.0348706	-0.119821	-0.0824578	0.0462833	-0.0416667	-0.0649621	0.0247867	-0.0308597	-0.0279536	0.230769	-0.0845987	-0.0131712	0.219439	-0.0769718	-0.083388
	-3.525	-0.00125156	-0.00463679	0.000795862	-0.0249433	0	-0.000625391	-0.00864553	0.129804	0.357906	-0.186064	-0.0331647	-0.0501497	-0.0573034	-0.048951	0.0340992	-0.00237404	-0.0471204	-0.114969	0.0536619	0.097806	-0.00109529	-0.0201401	-0.152263	-0.0416667	0.0273224	0.0659296	-0.151461	-0.0183299	-0.0330579	0.269909	-0.0456353	-0.00406339	0.0362668	0.0551181	0.104143	-0.0187838	-0.0378682	-0.0416667	-0.0210688	-0.0564811	-0.0308597	-0.0279536	-0.025641	-0.0845987	-0.0131712	-0.0103401	-0.0136205	0.0479317
	-3.475	-0.00125156	-0.00463679	-0.00915241	-0.0249433	0	-0.000625391	-0.00864553	0.129804	-0.0694444	0.25871	-0.0331647	-0.0501497	-0.0573034	-0.048951	-0.0244402	0.0240042	-0.0471204	-0.114969	-0.0162559	0.0157884	-0.00109529	-0.0201401	-0.0699588	-0.0416667	-0.0720318	0.0249795	0.0256864	-0.0183299	-0.0330579	-0.0948328	0.0235091	-0.00406339	-0.014456	0.0551181	-0.119821	0.0448902	-0.0378682	0.0327381	0.000877867	-0.0564811	-0.0308597	-0.0279536	0.230769	-0.0845987	-0.0131712	-0.0103401	0.0497308	0.0479317
	-3.425	-0.00125156	-0.00463679	-0.00915241	0.0884354	0	-0.000625391	-0.00864553	-0.0152284	-0.0694444	-0.334322	-0.0331647	-0.0501497	-0.0573034	-0.0807374	-0.0829797	-0.0287523	0.00948068	0.0229938	-0.0162559	-0.0662292	-0.00109529	-0.0201401	-0.0699588	-0.0416667	0.0273224	0.10688	0.0256864	-0.0183299	-0.0330579	0.148328	-0.0110631	-0.00406339	-0.014456	0.0101237	-0.119821	-0.0824578	0.0182328	-0.0416667	0.0447712	-0.0564811	-0.0308597	-0.0279536	-0.025641	-0.0845987	-0.0131712	-0.0103401	0.0497308	-0.346028
	-3.375	-0.00125156	-0.00463679	-0.00915241	-0.0249433	0	-0.000625391	0.279539	-0.0152284	-0.0694444	0.110452	0.079258	-0.0501497	-0.0573034	-0.048951	0.0340992	0.0503825	0.00948068	-0.114969	-0.0162559	0.138815	0.0536692	-0.0201401	-0.152263	-0.0416667	0.126677	-0.0569206	-0.151461	-0.0183299	-0.0330579	0.148328	0.0235091	-0.00406339	-0.0651788	0.0551181	-0.119821	0.0448902	-0.0378682	0.107143	-0.0210688	-0.0564811	-0.0308597	-0.0279536	-0.025641	0.0238612	-0.0131712	-0.056296	-0.0769718	-0.083388
	-3.325	-0.00125156	-0.00463679	-0.00915241	-0.0249433	0	-0.000625391	-0.00864553	-0.0152284	-0.0694444	-0.186064	-0.0331647	-0.0501497	-0.0573034	0.0464081	-0.0244402	-0.0287523	-0.0471204	-0.0229938	0.018703	-0.107238	0.0536692	-0.0201401	0.0946502	-0.0416667	0.0273224	-0.0159705	0.11426	0.0631365	-0.0330579	0.0267477	0.161798	-0.00406339	-0.014456	-0.0348706	-0.119821	-0.0824578	0.0182328	0.0327381	0.000877867	-0.0564811	0.116091	-0.0279536	-0.025641	-0.0845987	-0.0131712	-0.0103401	-0.0136205	-0.083388
	-3.275	-0.00125156	-0.00463679	0.000795862	-0.0249433	0	-0.000625391	-0.152738	-0.0152284	-0.0694444	0.110452	-0.0331647	-0.0501497	0.167416	-0.048951	0.0340992	0.0240042	0.0377812	-0.0229938	0.018703	0.0157884	0.0536692	-0.0201401	-0.152263	-0.0416667	-0.0720318	-0.0569206	0.202834	0.0224033	-0.0330579	-0.0948328	0.0235091	-0.00406339	-0.014456	0.0551181	0.104143	-0.0187838	0.0182328	-0.0416667	-0.0210688	-0.0564811	-0.0308597	-0.0279536	-0.025641	0.0238612	-0.0131712	0.0815717	0.0497308	0.441891
	-3.225	-0.00125156	-0.00463679	-0.00915241	0.0884354	0	-0.000625391	-0.152738	-0.0152284	-0.0694444	-0.334322	-0.0331647	0.249251	-0.0573034	-0.0171647	-0.0244402	-0.00237404	-0.075421	0.0229938	-0.0162559	0.138815	-0.0558598	0.154991	0.0123457	-0.0416667	0.0273224	-0.0159705	-0.0628875	-0.0183299	-0.0330579	-0.0948328	-0.0110631	-0.00406339	0.0869896	-0.0348706	-0.119821	-0.0824578	-0.0378682	0.0327381	0.000877867	-0.0564811	-0.0308597	0.0775316	-0.025641	-0.0845987	-0.0131712	-0.056296	0.113082	0.0479317
	-3.175	-0.00125156	-0.00463679	-0.00915241	-0.0249433	0	-0.000625391	-0.152738	-0.0152284	-0.0694444	-0.186064	0.079258	-0.0501497	-0.0573034	0.0781945	0.0340992	-0.00237404	0.0660818	-0.0229938	0.0886209	-0.107238	0.272727	-0.0201401	0.0123457	-0.0416667	-0.0720318	-0.0569206	-0.0628875	-0.0183299	-0.0330579	0.148328	-0.0110631	0.0230259	0.0362668	-0.0348706	-0.119821	0.108564	0.0462833	0.107143	0.000877867	-0.0564811	0.116091	-0.0279536	-0.025641	0.0238612	-0.0131712	0.0356158	0.0497308	0.0479317
	-3.125	-0.00125156	-0.00463679	-0.00915241	-0.0249433	0	-0.000625391	-0.00864553	-0.0152284	-0.0694444	0.110452	0.079258	0.249251	0.0550562	0.0464081	-0.0537099	-0.0287523	-0.0471204	-0.0689814	-0.0162559	0.138815	-0.110624	-0.0201401	-0.0699588	-0.0416667	0.126677	-0.0159705	0.0256864	-0.0183299	-0.0330579	-0.0948328	0.0235091	-0.00406339	0.0869896	0.0101237	-0.119821	0.0448902	-0.0378682	-0.0416667	-0.0210688	-0.0564811	-0.0308597	0.0775316	-0.025641	-0.0845987	-0.0131712	-0.056296	-0.0136205	-0.214708
	-3.075	-0.00125156	-0.00463679	-0.00915241	0.0884354	0	-0.000625391	-0.00864553	0.0572879	-0.0694444	-0.0378058	-0.0331647	-0.0501497	-0.0573034	-0.0171647	0.0340992	-0.00237404	-0.0188199	0.114969	-0.0162559	0.0157884	-0.0558598	-0.0201401	-0.152263	-0.0416667	-0.0720318	-0.0569206	0.0256864	-0.0183299	-0.0330579	0.148328	-0.0110631	-0.00406339	0.0362668	0.0101237	-0.119821	-0.0187838	-0.00981767	-0.0416667	0.000877867	0.0247867	-0.0308597	-0.0279536	-0.025641	-0.0845987	-0.0131712	0.127528	0.113082	0.179251
	-3.025	-0.00125156	-0.00463679	0.000795862	0.0884354	0	-0.000625391	0.135447	-0.0152284	-0.0694444	-0.0378058	0.079258	-0.0501497	-0.0573034	0.0146217	-0.0829797	-0.0287523	-0.075421	0.0229938	0.018703	-0.148247	-0.110624	-0.0201401	-0.0699588	-0.0416667	0.126677	-0.0978706	-0.0628875	-0.0183299	0.0702479	-0.0948328	0.0235091	-0.00406339	-0.014456	0.0551181	0.104143	-0.0187838	-0.00981767	-0.0416667	0.0447712	-0.0564811	0.116091	-0.0279536	-0.025641	0.0238612	-0.0131712	-0.056296	0.113082	-0.214708
	-2.975	-0.00125156	-0.00463679	-0.00915241	0.0884354	0	-0.000625391	0.279539	-0.0152284	0.144231	0.406968	-0.0331647	0.0995509	0.0550562	-0.0171647	0.0633689	-0.00237404	0.00948068	-0.0689814	-0.0162559	0.0567972	0.0536692	-0.0201401	-0.0699588	-0.0416667	0.126677	0.0249795	-0.0628875	-0.0183299	-0.0330579	-0.0948328	-0.0110631	-0.00406339	-0.014456	0.0101237	-0.119821	-0.0824578	0.0182328	0.0327381	-0.0649621	0.0247867	0.116091	-0.0279536	-0.025641	0.0238612	-0.0131712	0.0815717	-0.0136205	-0.214708
	-2.925	-0.00125156	-0.00463679	-0.00915241	-0.0249433	0	-0.000625391	-0.152738	-0.0152284	0.144231	-0.0378058	-0.0331647	-0.0501497	-0.0573034	0.0464081	-0.0829797	-0.0287523	-0.103722	-0.0689814	0.018703	-0.107238	-0.0558598	-0.0201401	0.0123457	-0.0416667	-0.0720318	0.0249795	-0.240035	-0.0183299	-0.0330579	0.0267477	-0.0110631	-0.00406339	0.0869896	0.0101237	-0.119821	-0.0824578	-0.0378682	-0.0416667	-0.0210688	0.0247867	-0.0308597	-0.0279536	-0.025641	-0.0845987	-0.0131712	-0.0103401	-0.140323	0.310571
	-2.875	-0.00125156	-0.00463679	-0.00915241	-0.0249433	0	-0.000625391	0.135447	-0.0152284	-0.0694444	0.110452	-0.0331647	-0.0501497	-0.0573034	0.0464081	0.0048295	-0.00237404	0.0377812	-0.160957	0.018703	-0.0252204	-0.0558598	0.154991	-0.0699588	-0.0416667	-0.0720318	0.0659296	0.0256864	0.0224033	-0.0330579	0.0267477	-0.0456353	-0.00406339	-0.0651788	-0.0348706	-0.119821	-0.0824578	0.0182328	0.0327381	-0.0210688	-0.0564811	0.116091	-0.0279536	-0.025641	0.132321	-0.0131712	0.173483	-0.140323	-0.214708
	-2.825	-0.00125156	-0.00463679	-0.00915241	-0.0249433	0	-0.000625391	-0.152738	-0.0152284	-0.0694444	-0.186064	-0.0331647	0.0995509	-0.0573034	-0.048951	0.0340992	-0.0287523	0.00948068	0.114969	-0.0162559	0.0157884	-0.0558598	-0.0201401	0.0123457	-0.0416667	-0.0720318	-0.138821	0.0256864	-0.0183299	-0.0330579	0.148328	-0.0110631	-0.00406339	-0.0651788	-0.0348706	0.104143	-0.0187838	-0.00981767	-0.0416667	0.000877867	-0.0564811	-0.0308597	-0.0279536	-0.025641	-0.0845987	-0.0131712	0.0356158	-0.0769718	-0.214708
	-2.775	-0.00125156	-0.00463679	0.000795862	-0.0249433	0	-0.000625391	0.135447	-0.0152284	-0.0694444	-0.0378058	0.079258	-0.0501497	-0.0573034	-0.048951	0.0926387	0.0240042	0.00948068	0.0229938	-0.0162559	0.0157884	0.108434	-0.0201401	-0.152263	-0.0416667	0.0273224	0.10688	0.202834	-0.0183299	-0.0330579	0.0267477	-0.0110631	-0.00406339	0.0869896	0.0101237	0.104143	0.172238	-0.00981767	0.107143	0.0228245	0.106054	0.116091	-0.0279536	-0.025641	-0.0845987	-0.0131712	-0.056296	-0.0136205	0.179251
	-2.725	-0.00125156	-0.00463679	-0.00915241	-0.0249433	0	-0.000625391	-0.152738	-0.0152284	0.144231	-0.0378058	-0.0331647	-0.0501497	-0.0573034	-0.048951	-0.0244402	-0.0551306	0.00948068	0.114969	-0.0162559	-0.0252204	-0.00109529	-0.0201401	-0.152263	0.305556	-0.0720318	0.0659296	-0.0628875	0.0631365	-0.0330579	-0.0948328	-0.0110631	-0.00406339	-0.0651788	0.0551181	0.104143	0.0448902	-0.0378682	0.0327381	-0.0210688	0.0247867	-0.0308597	-0.0279536	-0.025641	-0.0845987	-0.0131712	-0.056296	-0.140323	-0.083388
	-2.675	-0.00125156	-0.00463679	-0.00915241	-0.0249433	0	-0.000625391	0.135447	-0.0152284	-0.0694444	-0.186064	-0.0331647	0.0995509	-0.0573034	-0.0807374	0.0048295	-0.00237404	-0.0471204	0.0229938	-0.0162559	-0.148247	-0.0558598	-0.0201401	-0.0699588	-0.0416667	0.0273224	0.0659296	-0.151461	-0.0183299	-0.0330579	0.0267477	-0.0456353	0.0230259	-0.014456	0.0551181	-0.119821	-0.0187838	-0.00981767	-0.0416667	0.0447712	0.0247867	-0.0308597	-0.0279536	-0.025641	-0.0845987	-0.0131712	0.127528	-0.0136205	-0.214708
	-2.625	-0.00125156	-0.00463679	0.000795862	-0.0249433	0	-0.000625391	0.135447	-0.0152284	-0.0694444	0.406968	-0.0331647	-0.0501497	-0.0573034	0.0464081	0.0633689	-0.0287523	-0.075421	0.0229938	-0.0162559	0.0157884	0.0536692	-0.0201401	-0.0699588	-0.0416667	-0.0720318	-0.0569206	0.11426	0.0224033	0.0702479	-0.0948328	0.0235091	0.0501151	0.0869896	0.0101237	0.104143	-0.0187838	0.0182328	-0.0416667	-0.0210688	0.106054	-0.0308597	-0.0279536	-0.025641	0.240781	-0.0131712	-0.102252	-0.0136205	-0.083388
	-2.575	-0.00125156	-0.00463679	0.0206924	0.0884354	0	-0.000625391	-0.152738	-0.0152284	0.144231	0.110452	-0.0331647	0.0995509	-0.0573034	0.0146217	-0.0537099	0.0240042	0.0660818	-0.160957	-0.0162559	-0.0662292	-0.00109529	-0.0201401	-0.0699588	-0.0416667	0.0273224	-0.0978706	-0.0628875	-0.0183299	-0.0330579	0.0267477	0.0235091	-0.00406339	0.0362668	-0.0348706	0.104143	-0.0187838	-0.00981767	0.0327381	0.0886645	0.106054	-0.0308597	0.0775316	-0.025641	-0.0845987	-0.0131712	0.0815717	0.0497308	-0.214708
	-2.525	-0.00125156	-0.00463679	-0.00915241	-0.0249433	0	-0.000625391	0.423631	-0.0152284	0.357906	-0.48258	-0.0331647	-0.0501497	-0.0573034	-0.048951	-0.0244402	-0.0287523	0.00948068	0.114969	0.018703	-0.0662292	-0.00109529	-0.0201401	-0.0699588	-0.0416667	0.0273224	-0.0569206	0.291408	-0.0183299	-0.0330579	0.0267477	-0.0110631	-0.00406339	-0.014456	-0.0348706	0.104143	0.108564	0.0462833	-0.0416667	-0.0210688	-0.0564811	-0.0308597	0.0775316	-0.025641	0.240781	0.189463	0.0356158	-0.0136205	0.179251
	-2.475	-0.00125156	-0.00463679	-0.00915241	-0.0249433	0	-0.000625391	-0.152738	-0.0152284	-0.0694444	-0.186064	-0.0331647	-0.0501497	0.0550562	-0.0171647	0.0633689	0.0240042	0.00948068	-0.0229938	0.018703	0.220832	0.0536692	-0.0201401	-0.152263	-0.0416667	0.0273224	0.0659296	-0.0628875	0.0631365	-0.0330579	0.269909	0.0235091	-0.00406339	-0.0651788	0.0551181	-0.119821	-0.0824578	-0.00981767	0.107143	0.000877867	0.0247867	-0.0308597	-0.0279536	-0.025641	0.132321	-0.0131712	-0.102252	-0.0769718	-0.083388
	-2.425	-0.00125156	-0.00463679	0.000795862	-0.0249433	0	-0.000625391	-0.00864553	-0.0152284	0.144231	0.25871	-0.0331647	-0.0501497	-0.0573034	0.0146217	-0.0537099	-0.00237404	-0.0471204	-0.0229938	-0.0162559	-0.0252204	-0.0558598	-0.0201401	-0.0699588	-0.0416667	-0.0720318	0.0249795	-0.0628875	-0.0183299	-0.0330579	-0.0948328	-0.0456353	0.0230259	-0.0651788	0.100112	0.328108	-0.0187838	-0.00981767	0.107143	0.0228245	0.0247867	-0.0308597	0.0775316	-0.025641	0.349241	-0.0131712	0.0815717	-0.0769718	0.441891
	-2.375	-0.00125156	-0.00463679	0.000795862	-0.0249433	0	-0.000625391	-0.152738	-0.0152284	0.144231	-0.0378058	-0.0331647	0.0995509	0.0550562	0.0464081	0.0926387	0.0240042	-0.0471204	-0.0689814	0.0536619	0.30285	0.0536692	-0.0201401	0.0123457	-0.0416667	-0.0720318	-0.0159705	-0.240035	0.0224033	0.0702479	-0.0948328	0.0926534	-0.00406339	-0.014456	0.0101237	-0.119821	0.0448902	-0.00981767	0.0327381	-0.0430155	-0.0564811	-0.0308597	-0.0279536	-0.025641	0.132321	-0.0131712	0.127528	-0.0136205	-0.083388
	-2.325	-0.00125156	-0.00463679	-0.00915241	-0.0249433	0	-0.000625391	-0.152738	0.129804	-0.0694444	-0.186064	-0.0331647	0.0995509	-0.0573034	-0.0171647	-0.0537099	-0.0287523	-0.0471204	-0.0689814	0.018703	0.220832	0.108434	-0.0201401	0.0123457	-0.0416667	0.126677	-0.0159705	-0.151461	0.0631365	-0.0330579	0.0267477	0.0235091	-0.00406339	0.0869896	-0.0348706	-0.119821	0.0448902	0.0182328	0.107143	-0.0430155	0.0247867	0.116091	0.0775316	-0.025641	-0.0845987	-0.0131712	0.0356158	0.0497308	0.0479317
	-2.275	-0.00125156	-0.00463679	0.000795862	-0.0249433	0	-0.000625391	-0.00864553	-0.0152284	0.144231	0.25871	-0.0331647	0.0995509	-0.0573034	0.0464081	-0.0244402	0.0240042	0.0377812	0.0689814	-0.0162559	-0.189256	-0.0558598	-0.0201401	-0.0699588	-0.0416667	-0.0720318	0.10688	0.11426	-0.0183299	0.0702479	0.0267477	-0.0110631	-0.00406339	-0.014456	0.0101237	-0.119821	-0.0187838	-0.0378682	-0.0416667	0.000877867	0.106054	-0.0308597	-0.0279536	0.230769	0.0238612	-0.0131712	-0.056296	-0.0136205	-0.214708
	-2.225	-0.00125156	-0.00463679	-0.00915241	-0.0249433	0	-0.000625391	0.423631	0.0572879	-0.0694444	0.25871	-0.0331647	-0.0501497	-0.0573034	-0.048951	-0.0829797	0.0240042	-0.075421	0.0229938	-0.0162559	0.0567972	0.0536692	0.154991	-0.152263	-0.0416667	-0.0720318	-0.0978706	0.0256864	0.0224033	0.0702479	0.269909	0.0926534	-0.00406339	-0.014456	0.0101237	-0.119821	0.0448902	-0.0378682	0.0327381	0.0228245	-0.0564811	-0.0308597	0.0775316	-0.025641	-0.0845987	-0.0131712	-0.0103401	-0.140323	0.0479317
	-2.175	-0.00125156	-0.00463679	0.0206924	-0.0249433	0	-0.000625391	-0.152738	-0.0152284	0.144231	-0.48258	-0.0331647	-0.0501497	-0.0573034	-0.0171647	0.0340992	-0.00237404	0.0377812	0.0229938	-0.0162559	-0.0252204	0.0536692	0.154991	0.0946502	-0.0416667	0.0273224	-0.0569206	-0.151461	0.0224033	-0.0330579	0.148328	0.0235091	0.0230259	0.0362668	0.0101237	-0.119821	-0.0824578	-0.00981767	-0.0416667	0.0228245	0.0247867	-0.0308597	-0.0279536	-0.025641	0.132321	-0.0131712	-0.056296	-0.0769718	0.310571
	-2.125	-0.00125156	-0.00463679	0.0107441	0.0884354	0	-0.000625391	-0.00864553	0.0572879	0.144231	0.25871	-0.0331647	-0.0501497	-0.0573034	0.0146217	-0.0244402	-0.0287523	-0.075421	0.114969	-0.0162559	0.0567972	-0.00109529	-0.0201401	-0.0699588	-0.0416667	0.0273224	0.0249795	-0.0628875	0.0631365	-0.0330579	0.0267477	-0.0110631	-0.00406339	0.137712	0.0551181	-0.119821	0.108564	-0.00981767	0.0327381	-0.0210688	0.0247867	-0.0308597	-0.0279536	-0.025641	0.0238612	-0.0131712	0.0356158	-0.0769718	0.0479317
	-2.075	-0.00125156	-0.00463679	-0.00915241	0.0884354	0	-0.000625391	-0.00864553	-0.0152284	0.357906	-0.186064	-0.0331647	0.0995509	-0.0573034	-0.048951	0.0048295	-0.00237404	0.00948068	0.114969	-0.0162559	0.0567972	-0.165389	-0.0201401	0.0123457	-0.0416667	0.126677	0.0249795	0.202834	0.0224033	-0.0330579	-0.0948328	0.0580812	-0.00406339	-0.014456	0.100112	0.328108	-0.0824578	0.0182328	-0.0416667	0.0228245	-0.0564811	0.116091	-0.0279536	-0.025641	-0.0845987	-0.0131712	-0.056296	-0.0136205	-0.214708
	-2.025	-0.00125156	-0.00463679	0.000795862	-0.0249433	0	-0.000625391	0.279539	-0.0152284	-0.0694444	-0.0378058	-0.0331647	-0.0501497	-0.0573034	-0.048951	-0.112249	-0.0287523	0.0377812	-0.0229938	0.018703	0.0157884	0.0536692	0.154991	-0.152263	-0.0416667	0.0273224	0.0249795	-0.0628875	-0.0183299	-0.0330579	0.0267477	0.0580812	-0.00406339	-0.014456	0.0551181	-0.119821	0.108564	-0.00981767	-0.0416667	0.000877867	0.0247867	-0.0308597	0.183017	-0.025641	-0.0845987	-0.0131712	0.0356158	-0.0136205	-0.214708
	-1.975	-0.00125156	-0.00463679	0.000795862	-0.0249433	0	-0.000625391	-0.00864553	-0.0152284	-0.0694444	0.555226	-0.0331647	-0.0501497	-0.0573034	-0.048951	0.0048295	-0.00237404	0.0377812	-0.0229938	0.0536619	0.179824	0.108434	-0.0201401	0.0123457	-0.0416667	0.0273224	-0.0978706	-0.0628875	0.0224033	-0.0330579	-0.0948328	0.0580812	-0.00406339	0.0362668	0.0101237	-0.119821	-0.0824578	0.0743338	0.0327381	-0.0430155	0.0247867	-0.0308597	-0.0279536	-0.025641	0.132321	-0.0131712	0.0815717	0.0497308	-0.083388
	-1.925	-0.00125156	-0.00463679	0.000795862	-0.0249433	0	-0.000625391	0.135447	-0.0152284	-0.0694444	0.555226	-0.0331647	0.249251	-0.0573034	0.0146217	0.0048295	-0.0287523	0.0660818	0.114969	-0.0162559	-0.107238	0.0536692	-0.0201401	-0.152263	-0.0416667	-0.0720318	0.0659296	0.0256864	-0.0183299	-0.0330579	-0.0948328	0.0926534	-0.00406339	0.0362668	-0.0348706	0.104143	0.0448902	0.0462833	-0.0416667	0.0228245	0.106054	-0.0308597	-0.0279536	-0.025641	0.0238612	0.189463	0.0356158	-0.0136205	0.179251
	-1.875	-0.00125156	-0.00463679	0.0206924	-0.0249433	0	-0.000625391	-0.00864553	-0.0152284	-0.0694444	-0.334322	0.079258	-0.0501497	0.167416	0.0781945	0.0926387	0.0503825	-0.0471204	0.0689814	0.018703	-0.148247	-0.0558598	-0.0201401	-0.0699588	0.305556	0.0273224	-0.0159705	0.11426	0.0224033	-0.0330579	0.0267477	0.0235091	0.0230259	0.0362668	-0.0348706	-0.119821	-0.0824578	0.0182328	0.0327381	0.000877867	-0.0564811	-0.0308597	-0.0279536	-0.025641	-0.0845987	-0.0131712	-0.056296	-0.140323	-0.083388
	-1.825	-0.00125156	-0.00463679	0.000795862	-0.0249433	0	-0.000625391	0.135447	-0.0152284	-0.0694444	0.703484	-0.0331647	-0.0501497	0.0550562	0.0464081	0.0048295	0.0240042	-0.075421	0.0689814	-0.0162559	0.138815	0.108434	-0.0201401	-0.0699588	-0.0416667	-0.0720318	-0.0978706	0.202834	-0.0183299	-0.0330579	-0.0948328	-0.0110631	-0.00406339	0.0362668	0.145107	-0.119821	-0.0187838	0.0462833	0.0327381	0.000877867	0.0247867	0.116091	-0.0279536	-0.025641	-0.0845987	-0.0131712	-0.0103401	0.0497308	-0.083388
	-1.775	-0.00125156	-0.00463679	-0.00915241	-0.0249433	0	-0.000625391	-0.00864553	-0.0152284	-0.0694444	-0.0378058	-0.0331647	0.0995509	-0.0573034	-0.048951	0.0633689	0.0240042	0.00948068	0.0689814	0.0536619	-0.0252204	-0.0558598	-0.0201401	0.0123457	-0.0416667	0.226031	0.0659296	0.202834	-0.0183299	0.0702479	0.0267477	0.0235091	-0.00406339	-0.014456	0.0101237	-0.119821	-0.0187838	0.0182328	-0.0416667	0.0667179	0.0247867	-0.0308597	-0.0279536	-0.025641	0.0238612	-0.0131712	0.0356158	0.0497308	0.179251
	-1.725	-0.00125156	-0.00463679	-0.00915241	-0.0249433	0	-0.000625391	-0.00864553	-0.0152284	-0.0694444	-0.334322	-0.0331647	0.0995509	0.0550562	-0.0807374	0.0048295	-0.00237404	0.0660818	-0.0689814	0.0536619	-0.107238	-0.0558598	-0.0201401	0.0946502	-0.0416667	0.0273224	-0.0978706	0.0256864	-0.0183299	-0.0330579	0.148328	0.0926534	-0.00406339	-0.014456	-0.0348706	-0.119821	0.108564	-0.00981767	0.0327381	-0.0210688	0.0247867	-0.0308597	-0.0279536	-0.025641	-0.0845987	0.189463	-0.102252	-0.0136205	0.179251
	-1.675	0.123905	0.072643	0.000795862	0.0884354	0	-0.000625391	0.279539	-0.0152284	-0.0694444	-0.0378058	-0.0331647	0.0995509	0.167416	0.0146217	0.0340992	-0.00237404	0.00948068	-0.0229938	-0.0162559	-0.107238	0.0536692	-0.0201401	0.0123457	-0.0416667	0.0273224	-0.0159705	0.11426	-0.0183299	-0.0330579	-0.0948328	-0.0110631	-0.00406339	-0.0651788	-0.0348706	-0.119821	0.0448902	0.0182328	0.0327381	-0.0210688	0.106054	-0.0308597	-0.0279536	-0.025641	0.240781	0.189463	0.0356158	-0.0769718	-0.346028
	-1.625	-0.00125156	-0.00463679	0.000795862	-0.0249433	0	-0.000625391	-0.152738	-0.0152284	-0.0694444	-0.0378058	-0.0331647	-0.0501497	0.0550562	0.109981	-0.0244402	-0.00237404	0.0660818	0.0689814	0.0536619	0.0567972	-0.00109529	-0.0201401	-0.152263	-0.0416667	0.0273224	0.10688	0.0256864	0.0224033	0.0702479	0.0267477	-0.0110631	0.0501151	-0.014456	0.0101237	-0.119821	-0.0187838	0.0462833	-0.0416667	-0.0210688	0.106054	-0.0308597	-0.0279536	-0.025641	0.0238612	-0.0131712	-0.0103401	-0.0769718	0.310571
	-1.575	-0.00125156	-0.00463679	0.000795862	-0.0249433	0	-0.000625391	0.423631	-0.0152284	-0.0694444	-0.0378058	-0.0331647	0.0995509	0.0550562	0.0464081	0.0340992	-0.0287523	0.00948068	-0.114969	0.018703	-0.107238	-0.00109529	-0.0201401	0.0946502	-0.0416667	-0.0720318	-0.0159705	0.11426	-0.0183299	-0.0330579	0.148328	-0.0110631	0.0501151	0.0362668	-0.0348706	0.328108	-0.0187838	-0.00981767	0.0327381	0.000877867	-0.0564811	-0.0308597	-0.0279536	-0.025641	-0.0845987	0.189463	0.127528	0.0497308	-0.214708
	-1.525	-0.00125156	-0.00463679	-0.00915241	-0.0249433	0	-0.000625391	0.135447	-0.0152284	-0.0694444	-0.186064	-0.0331647	-0.0501497	-0.0573034	-0.048951	-0.0537099	-0.00237404	0.0377812	0.114969	-0.0162559	0.097806	0.0536692	-0.0201401	0.176955	-0.0416667	0.0273224	0.18878	0.0256864	-0.0183299	0.0702479	-0.0948328	-0.0456353	-0.00406339	0.0362668	-0.0348706	-0.119821	0.0448902	0.0182328	0.0327381	0.0447712	0.0247867	-0.0308597	-0.0279536	-0.025641	0.0238612	-0.0131712	-0.056296	0.113082	0.0479317
	-1.475	-0.00125156	-0.00463679	0.000795862	0.0884354	0	-0.000625391	0.135447	-0.0152284	-0.0694444	0.25871	0.079258	-0.0501497	0.0550562	0.0464081	0.0633689	0.0240042	0.00948068	-0.114969	0.018703	-0.0252204	0.0536692	-0.0201401	0.0946502	0.305556	-0.0720318	-0.0569206	-0.0628875	-0.0183299	0.0702479	-0.0948328	0.0580812	-0.00406339	0.0362668	0.0101237	-0.119821	-0.0824578	0.0462833	-0.0416667	-0.0210688	0.0247867	0.116091	-0.0279536	-0.025641	0.0238612	-0.0131712	0.0356158	-0.140323	-0.083388
	-1.425	-0.00125156	-0.00463679	-0.00915241	-0.0249433	0	-0.000625391	0.135447	-0.0152284	-0.0694444	-0.48258	-0.0331647	0.0995509	0.0550562	0.0146217	-0.0244402	-0.0287523	0.122683	-0.0229938	0.0536619	0.138815	-0.0558598	-0.0201401	0.176955	-0.0416667	0.0273224	0.0659296	0.202834	-0.0183299	0.173554	-0.0948328	0.0235091	0.0230259	-0.014456	-0.0348706	0.104143	-0.0187838	0.0182328	-0.0416667	-0.0210688	-0.0564811	-0.0308597	-0.0279536	-0.025641	-0.0845987	-0.0131712	-0.0103401	-0.0136205	-0.214708
	-1.375	-0.00125156	0.072643	0.000795862	-0.0249433	0	-0.000625391	-0.00864553	-0.0152284	0.357906	-0.0378058	0.079258	-0.0501497	0.167416	-0.0807374	-0.0244402	-0.00237404	-0.0471204	-0.114969	-0.0162559	-0.107238	0.108434	-0.0201401	-0.152263	-0.0416667	0.0273224	-0.0159705	0.202834	-0.0183299	0.0702479	-0.0948328	0.0235091	-0.00406339	0.0362668	-0.0348706	0.104143	-0.0824578	-0.0378682	0.107143	0.0447712	0.0247867	-0.0308597	-0.0279536	-0.025641	0.0238612	0.189463	0.0356158	-0.0136205	-0.083388
	-1.325	-0.00125156	-0.00463679	0.000795862	-0.0249433	0	-0.000625391	-0.00864553	-0.0152284	0.144231	-0.0378058	-0.0331647	0.0995509	0.0550562	-0.0807374	-0.0244402	0.0240042	0.00948068	-0.0689814	0.018703	-0.0252204	0.0536692	0.154991	-0.0699588	-0.0416667	0.0273224	0.0249795	-0.151461	0.0631365	-0.0330579	0.0267477	-0.0110631	-0.00406339	-0.014456	-0.0348706	0.104143	-0.0187838	0.0743338	0.0327381	0.0228245	0.0247867	-0.0308597	-0.0279536	-0.025641	0.0238612	-0.0131712	0.0356158	-0.0769718	0.0479317
	-1.275	-0.00125156	-0.00463679	0.000795862	-0.0249433	0	-0.000625391	-0.00864553	-0.0152284	-0.0694444	0.25871	-0.0331647	-0.0501497	0.0550562	-0.048951	0.0048295	-0.00237404	-0.0188199	0.0689814	-0.0162559	-0.148247	-0.110624	-0.0201401	-0.152263	-0.0416667	0.0273224	-0.0159705	0.11426	-0.0183299	0.0702479	0.0267477	0.0235091	-0.00406339	0.0362668	-0.0348706	0.104143	0.108564	-0.0378682	0.107143	-0.0210688	0.0247867	-0.0308597	-0.0279536	-0.025641	-0.0845987	-0.0131712	-0.056296	-0.0769718	0.179251
	-1.225	-0.00125156	-0.00463679	0.0107441	-0.0249433	0	-0.000625391	-0.00864553	-0.0152284	0.144231	-0.0378058	-0.0331647	-0.0501497	0.0550562	-0.048951	-0.112249	-0.00237404	0.0377812	-0.0689814	-0.0162559	-0.0252204	-0.110624	-0.0201401	0.0123457	-0.0416667	-0.0720318	-0.0159705	0.11426	-0.0183299	0.0702479	0.148328	-0.0456353	-0.00406339	0.0362668	-0.0348706	-0.119821	0.172238	-0.00981767	0.107143	-0.0210688	0.0247867	-0.0308597	-0.0279536	-0.025641	0.132321	-0.0131712	0.127528	-0.0769718	0.0479317
	-1.175	-0.00125156	-0.00463679	-0.00915241	0.0884354	0	-0.000625391	-0.00864553	-0.0152284	-0.0694444	0.851742	-0.0331647	0.0995509	-0.0573034	0.0146217	0.0048295	0.0240042	0.00948068	0.0689814	0.018703	0.0567972	-0.165389	0.330123	0.0123457	-0.0416667	-0.0720318	0.10688	0.11426	-0.0183299	-0.0330579	-0.0948328	0.0926534	0.0230259	-0.014456	-0.0348706	0.328108	0.108564	0.0182328	-0.0416667	0.0228245	0.106054	-0.0308597	-0.0279536	-0.025641	0.0238612	-0.0131712	-0.102252	-0.0769718	-0.083388
	-1.125	-0.00125156	-0.00463679	0.000795862	-0.0249433	0	-0.000625391	0.279539	0.129804	-0.0694444	-0.186064	-0.0331647	-0.0501497	-0.0573034	0.0146217	0.0340992	-0.0287523	-0.0188199	0.0689814	-0.0162559	0.179824	-0.00109529	-0.0201401	0.0123457	-0.0416667	-0.0720318	-0.0159705	0.0256864	-0.0183299	-0.0330579	-0.0948328	-0.0456353	-0.00406339	0.0362668	0.0101237	0.104143	-0.0824578	-0.00981767	-0.0416667	-0.0430155	0.0247867	-0.0308597	-0.0279536	-0.025641	0.0238612	-0.0131712	-0.0103401	0.0497308	-0.083388
	-1.075	-0.00125156	-0.00463679	-0.00915241	-0.0249433	0	-0.000625391	-0.152738	0.0572879	-0.0694444	-0.186064	-0.0331647	0.249251	0.0550562	-0.048951	-0.0244402	0.0240042	0.0660818	-0.0689814	-0.0162559	-0.0252204	-0.220153	-0.0201401	0.0123457	-0.0416667	0.0273224	-0.0159705	0.202834	-0.0183299	-0.0330579	0.0267477	0.0235091	-0.00406339	-0.014456	0.0551181	-0.119821	0.0448902	-0.00981767	-0.0416667	0.000877867	0.0247867	-0.0308597	0.0775316	-0.025641	0.132321	-0.0131712	-0.0103401	0.113082	-0.214708
	-1.025	-0.00125156	-0.00463679	-0.00915241	-0.0249433	0	-0.000625391	-0.00864553	-0.0152284	0.144231	0.703484	-0.0331647	-0.0501497	0.0550562	-0.0171647	0.0340992	-0.0287523	-0.075421	0.0229938	0.0536619	0.0567972	-0.110624	-0.0201401	0.0123457	-0.0416667	-0.0720318	-0.0159705	0.291408	-0.0183299	0.0702479	0.0267477	-0.0110631	-0.00406339	0.0869896	0.0101237	0.104143	0.0448902	0.0182328	-0.0416667	0.000877867	0.106054	-0.0308597	-0.0279536	-0.025641	-0.0845987	-0.0131712	0.0815717	-0.0136205	-0.083388
	-0.975	-0.00125156	-0.00463679	0.0206924	-0.0249433	0	-0.000625391	0.279539	0.129804	-0.0694444	0.110452	0.079258	0.0995509	0.392135	0.0781945	0.0048295	-0.0287523	-0.103722	0.114969	-0.0162559	-0.148247	-0.110624	-0.0201401	-0.152263	-0.0416667	0.0273224	0.0249795	-0.0628875	-0.0183299	-0.0330579	0.0267477	0.0580812	-0.00406339	-0.014456	-0.0348706	0.328108	0.0448902	0.0462833	0.107143	0.000877867	-0.0564811	-0.0308597	-0.0279536	-0.025641	0.132321	-0.0131712	0.0815717	0.113082	0.179251
	-0.925	-0.00125156	-0.00463679	0.000795862	-0.0249433	0	-0.000625391	0.135447	-0.0152284	-0.0694444	-0.0378058	0.079258	-0.0501497	0.0550562	-0.0171647	0.0048295	-0.00237404	-0.0188199	-0.0689814	-0.0162559	-0.0662292	0.0536692	-0.0201401	-0.152263	-0.0416667	0.0273224	0.0249795	0.291408	0.0224033	-0.0330579	-0.0948328	-0.0110631	0.0230259	-0.014456	-0.0348706	-0.119821	-0.0187838	-0.00981767	0.0327381	-0.0430155	0.0247867	-0.0308597	-0.0279536	-0.025641	0.0238612	-0.0131712	-0.148208	-0.0769718	-0.214708
	-0.875	-0.00125156	-0.00463679	-0.00915241	0.0884354	0	-0.000625391	-0.152738	-0.0152284	-0.0694444	-0.0378058	-0.0331647	-0.0501497	-0.0573034	0.0146217	0.0048295	0.0240042	0.0943823	-0.114969	-0.0162559	0.0157884	0.108434	-0.0201401	0.0123457	-0.0416667	-0.0720318	0.10688	0.0256864	-0.0183299	0.0702479	-0.0948328	-0.0110631	-0.00406339	0.0362668	-0.0348706	-0.119821	0.0448902	-0.00981767	-0.0416667	0.0228245	-0.0564811	-0.0308597	-0.0279536	-0.025641	-0.0845987	-0.0131712	-0.0103401	0.113082	-0.346028
	-0.825	-0.00125156	-0.00463679	0.000795862	-0.0249433	0	-0.000625391	-0.00864553	-0.0152284	-0.0694444	0.110452	-0.0331647	-0.0501497	0.0550562	0.0464081	-0.0244402	-0.0287523	-0.075421	0.0229938	-0.0162559	-0.0662292	-0.110624	-0.0201401	-0.0699588	-0.0416667	0.0273224	0.10688	-0.240035	-0.0183299	-0.0330579	0.0267477	-0.0110631	-0.00406339	-0.014456	0.100112	-0.119821	0.0448902	-0.00981767	-0.0416667	0.0228245	0.0247867	-0.0308597	-0.0279536	-0.025641	0.132321	-0.0131712	-0.0103401	-0.0136205	0.0479317
	-0.775	-0.00125156	-0.00463679	-0.00915241	-0.0249433	0	-0.000625391	-0.00864553	-0.0152284	-0.0694444	0.25871	-0.0331647	-0.0501497	0.0550562	0.0781945	-0.0244402	-0.00237404	0.0377812	-0.160957	-0.0162559	-0.0252204	0.108434	-0.0201401	0.0123457	-0.0416667	-0.0720318	-0.0159705	-0.151461	0.144603	-0.0330579	-0.0948328	-0.0110631	0.0230259	-0.014456	0.0551181	-0.119821	-0.0187838	-0.0378682	0.107143	0.0447712	-0.0564811	-0.0308597	-0.0279536	-0.025641	-0.0845987	-0.0131712	-0.0103401	0.113082	0.0479317
	-0.725	-0.00125156	-0.00463679	-0.00915241	-0.0249433	0	-0.000625391	-0.152738	-0.0152284	-0.0694444	-0.334322	-0.0331647	-0.0501497	0.0550562	-0.0171647	0.0048295	-0.00237404	-0.0471204	0.114969	0.018703	-0.0662292	-0.00109529	-0.0201401	-0.0699588	-0.0416667	0.0273224	-0.0569206	-0.151461	0.0224033	-0.0330579	0.0267477	-0.0110631	-0.00406339	0.0362668	0.0101237	0.104143	0.0448902	-0.0378682	-0.0416667	-0.0210688	0.0247867	-0.0308597	-0.0279536	-0.025641	-0.0845987	-0.0131712	-0.0103401	-0.0136205	-0.214708
	-0.675	-0.00125156	-0.00463679	0.000795862	-0.0249433	0	-0.000625391	-0.00864553	-0.0152284	0.144231	-0.0378058	-0.0331647	0.0995509	0.167416	-0.048951	-0.0244402	-0.00237404	0.00948068	-0.0689814	-0.0162559	0.0157884	-0.110624	-0.0201401	0.0946502	-0.0416667	-0.0720318	-0.0159705	0.0256864	0.0224033	0.0702479	-0.0948328	-0.0456353	-0.00406339	0.0869896	-0.0348706	-0.119821	-0.0187838	-0.00981767	0.0327381	0.0228245	0.0247867	0.116091	-0.0279536	-0.025641	-0.0845987	-0.0131712	-0.148208	0.0497308	-0.346028
	-0.625	-0.00125156	-0.00463679	-0.00915241	0.0884354	0	-0.000625391	-0.152738	-0.0152284	-0.0694444	-0.334322	-0.0331647	0.0995509	-0.0573034	-0.048951	0.0048295	0.0240042	0.0660818	0.0229938	0.018703	-0.0252204	-0.0558598	-0.0201401	-0.0699588	-0.0416667	-0.0720318	0.0249795	-0.0628875	0.0224033	-0.0330579	-0.0948328	0.0580812	-0.00406339	0.0869896	-0.0348706	-0.119821	0.108564	0.0182328	-0.0416667	0.0228245	0.0247867	-0.0308597	-0.0279536	-0.025641	-0.0845987	-0.0131712	0.0815717	-0.0136205	-0.346028
	-0.575	-0.00125156	-0.00463679	-0.00915241	-0.0249433	0	-0.000625391	-0.00864553	-0.0152284	-0.0694444	-0.186064	-0.0331647	-0.0501497	-0.0573034	-0.0171647	0.0048295	-0.00237404	-0.0188199	-0.0689814	-0.0162559	0.0567972	-0.0558598	-0.0201401	0.0123457	0.305556	-0.0720318	-0.0569206	0.202834	-0.0183299	-0.0330579	-0.0948328	-0.0110631	-0.00406339	0.0362668	0.0551181	-0.119821	-0.0187838	0.0182328	-0.0416667	-0.0649621	0.106054	-0.0308597	-0.0279536	-0.025641	0.0238612	-0.0131712	-0.0103401	0.176433	-0.214708
	-0.525	-0.00125156	-0.00463679	0.0206924	0.0884354	0	-0.000625391	-0.00864553	-0.0152284	-0.0694444	-0.186064	0.079258	-0.0501497	-0.0573034	0.0781945	-0.0244402	-0.00237404	0.00948068	-0.0229938	-0.0162559	-0.0252204	0.108434	-0.0201401	0.176955	-0.0416667	-0.0720318	0.0659296	0.11426	-0.0183299	-0.0330579	-0.0948328	-0.0110631	-0.00406339	-0.014456	-0.0348706	0.328108	0.0448902	0.0182328	0.0327381	0.000877867	0.0247867	-0.0308597	-0.0279536	-0.025641	0.240781	-0.0131712	0.0356158	0.303136	0.179251
	-0.475	-0.00125156	-0.00463679	0.0306407	-0.0249433	0	-0.000625391	-0.00864553	0.0572879	-0.0694444	-0.334322	-0.0331647	-0.0501497	0.0550562	-0.048951	0.0340992	-0.0287523	-0.0188199	-0.0689814	-0.0162559	-0.107238	0.0536692	-0.0201401	-0.0699588	0.305556	0.0273224	0.0659296	0.0256864	0.0224033	0.0702479	0.0267477	0.0926534	-0.00406339	0.0362668	0.0101237	-0.119821	-0.0824578	0.102384	-0.0416667	0.000877867	0.0247867	-0.0308597	-0.0279536	-0.025641	-0.0845987	-0.0131712	-0.056296	-0.0769718	-0.214708
	-0.425	-0.00125156	-0.00463679	0.0107441	-0.0249433	0	-0.000625391	-0.152738	-0.0152284	-0.0694444	0.25871	-0.0331647	-0.0501497	0.167416	0.0146217	-0.0244402	0.0240042	-0.0471204	0.0229938	-0.0162559	-0.0252204	0.108434	-0.0201401	0.0946502	-0.0416667	-0.0720318	-0.0569206	0.202834	-0.0183299	0.0702479	0.148328	-0.0110631	-0.00406339	-0.014456	-0.0348706	-0.119821	0.0448902	-0.0378682	0.0327381	0.000877867	-0.0564811	-0.0308597	-0.0279536	-0.025641	0.0238612	-0.0131712	0.0815717	0.0497308	0.441891
	-0.375	-0.00125156	-0.00463679	0.000795862	0.0884354	0	-0.000625391	0.135447	-0.0152284	0.144231	0.555226	-0.0331647	-0.0501497	-0.0573034	-0.0171647	-0.0537099	-0.0287523	0.00948068	-0.0229938	-0.0162559	-0.0252204	-0.165389	-0.0201401	-0.0699588	-0.0416667	0.126677	0.0659296	0.0256864	-0.0183299	-0.0330579	-0.0948328	-0.0110631	-0.00406339	-0.014456	0.0101237	-0.119821	-0.0187838	0.0182328	-0.0416667	0.0886645	-0.0564811	-0.0308597	-0.0279536	-0.025641	-0.0845987	-0.0131712	-0.056296	-0.0136205	0.0479317
	-0.325	-0.00125156	-0.00463679	-0.00915241	-0.0249433	0	-0.000625391	-0.152738	-0.0152284	-0.0694444	0.110452	-0.0331647	-0.0501497	0.0550562	-0.048951	0.0926387	0.0767607	0.0943823	-0.0229938	-0.0162559	-0.0662292	-0.00109529	-0.0201401	0.0123457	-0.0416667	-0.0720318	-0.0159705	-0.151461	0.0224033	-0.0330579	-0.0948328	-0.0110631	-0.00406339	0.0362668	0.0551181	-0.119821	0.108564	-0.00981767	0.107143	0.000877867	-0.0564811	0.116091	-0.0279536	0.230769	0.349241	-0.0131712	0.0815717	-0.0769718	0.310571
	-0.275	-0.00125156	-0.00463679	-0.00915241	0.0884354	0	-0.000625391	-0.152738	-0.0152284	-0.0694444	-0.186064	0.079258	-0.0501497	0.0550562	0.0781945	-0.0537099	-0.0551306	-0.103722	-0.160957	0.018703	0.097806	0.108434	-0.0201401	0.176955	-0.0416667	0.126677	0.10688	0.0256864	-0.0183299	-0.0330579	-0.0948328	-0.0456353	-0.00406339	0.0362668	-0.0348706	-0.119821	0.0448902	0.0182328	0.0327381	0.0667179	0.0247867	-0.0308597	0.0775316	-0.025641	-0.0845987	-0.0131712	-0.0103401	-0.140323	-0.083388
	-0.225	-0.00125156	-0.00463679	-0.00915241	0.0884354	0	-0.000625391	0.135447	-0.0152284	-0.0694444	-0.0378058	-0.0331647	-0.0501497	-0.0573034	-0.048951	0.0633689	0.0240042	0.0377812	-0.0689814	0.0886209	-0.0662292	-0.0558598	-0.0201401	0.0946502	-0.0416667	-0.0720318	0.0249795	0.0256864	-0.0183299	-0.0330579	0.148328	-0.0110631	-0.00406339	0.0869896	0.0551181	-0.119821	-0.0824578	0.0462833	-0.0416667	-0.0210688	-0.0564811	-0.0308597	0.0775316	-0.025641	0.132321	-0.0131712	-0.0103401	-0.0136205	0.179251
	-0.175	-0.00125156	-0.00463679	0.0206924	-0.0249433	0	-0.000625391	-0.00864553	-0.0152284	-0.0694444	0.406968	0.079258	-0.0501497	0.279775	-0.048951	-0.0244402	-0.0551306	-0.0471204	0.0229938	-0.0162559	0.0567972	-0.00109529	-0.0201401	0.0946502	-0.0416667	-0.0720318	-0.0978706	0.0256864	-0.0183299	-0.0330579	0.0267477	-0.0456353	-0.00406339	-0.014456	-0.0348706	-0.119821	0.0448902	0.0182328	0.0327381	0.0228245	0.106054	0.116091	-0.0279536	-0.025641	-0.0845987	-0.0131712	-0.102252	-0.0769718	0.0479317
	-0.125	-0.00125156	-0.00463679	0.000795862	-0.0249433	0	-0.000625391	-0.152738	-0.0152284	-0.0694444	0.110452	0.191681	-0.0501497	-0.0573034	-0.048951	-0.0829797	0.0240042	0.0660818	-0.0689814	-0.0162559	-0.107238	-0.0558598	-0.0201401	0.0946502	-0.0416667	0.0273224	-0.0159705	0.202834	-0.0183299	0.0702479	0.148328	-0.0110631	-0.00406339	-0.014456	0.0101237	-0.119821	0.0448902	-0.00981767	-0.0416667	0.000877867	0.106054	-0.0308597	0.0775316	-0.025641	0.132321	-0.0131712	-0.056296	-0.0136205	0.0479317
	-0.075	-0.00125156	-0.00463679	0.0107441	-0.0249433	0	-0.000625391	-0.00864553	-0.0152284	-0.0694444	-0.0378058	0.079258	0.0995509	-0.0573034	-0.0171647	0.0048295	-0.0551306	-0.188623	-0.0689814	-0.0162559	-0.107238	0.108434	0.154991	0.259259	-0.0416667	0.0273224	-0.0159705	0.0256864	0.0631365	-0.0330579	0.0267477	-0.0110631	-0.00406339	0.137712	0.100112	0.104143	-0.0187838	-0.0378682	-0.0416667	0.0228245	0.0247867	-0.0308597	0.0775316	-0.025641	0.349241	-0.0131712	-0.0103401	0.0497308	0.0479317
	-0.025	-0.00125156	-0.00463679	0.000795862	-0.0249433	0	-0.000625391	0.279539	-0.0152284	-0.0694444	-0.186064	-0.0331647	0.0995509	-0.0573034	0.0146217	0.0340992	0.0240042	0.150983	-0.0689814	0.018703	0.0157884	0.108434	-0.0201401	0.0123457	-0.0416667	0.226031	0.0249795	-0.0628875	0.0224033	-0.0330579	0.0267477	-0.0110631	-0.00406339	-0.014456	-0.0348706	0.328108	0.0448902	0.0182328	-0.0416667	-0.0210688	0.0247867	-0.0308597	-0.0279536	-0.025641	0.0238612	-0.0131712	-0.056296	0.0497308	0.179251
	0.025	1	1	0.816554	0.315193	1	1	0.567723	0.274837	-0.0694444	0.703484	0.079258	-0.0501497	-0.0573034	0.0781945	-0.0537099	-0.0287523	-0.0471204	0.298919	0.0886209	0.507894	0.710843	0.154991	0.588477	-0.0416667	0.0273224	-0.0569206	0.202834	0.0224033	-0.0330579	0.148328	0.0580812	0.321008	-0.014456	0.190101	-0.119821	-0.0824578	0.158485	-0.0416667	0.242291	0.106054	0.116091	-0.0279536	-0.025641	0.0238612	-0.0131712	-0.148208	0.239785	0.179251
	0.075	0.874844	0.92272	0.886192	0.428571	0.142857	0.749844	1	0.419869	0.144231	-0.186064	0.079258	-0.0501497	0.167416	0.332486	-0.112249	0.0240042	0.264186	0.942745	0.0886209	1	0.820372	0.330123	0.670782	-0.0416667	0.0273224	0.63923	0.379982	0.551935	0.0702479	0.999392	0.784097	0.348097	0.695663	0.640045	0.552072	1	1	1	0.593438	0.431126	0.850845	0.499473	0.487179	0.132321	0.594732	0.403263	1	0.310571
	0.125	-0.00125156	0.072643	0.746916	0.0884354	0	-0.000625391	0.855908	0.419869	0.998932	-0.186064	0.191681	0.0995509	0.167416	1	1	1	1	0.0689814	0.0536619	-0.148247	-0.329682	-0.0201401	-0.152263	-0.0416667	0.623448	0.68018	-0.240035	0.348269	0.173554	-0.0948328	0.576664	0.348097	0.492772	0.505062	-0.119821	0.554282	0.0743338	0.479167	-0.108855	-0.0564811	-0.0308597	-0.0279536	-0.025641	-0.0845987	0.392097	0.954733	-0.0769718	0.573211
	0.175	-0.00125156	0.227202	0.826502	-0.0249433	0	-0.000625391	0.567723	0.854967	0.571581	0.25871	0.528949	-0.0501497	0.0550562	-0.048951	0.268257	0.23503	0.292486	0.620832	0.0536619	0.30285	-0.329682	-0.0201401	0.176955	-0.0416667	0.424739	0.39353	-0.151461	0.918534	0.0702479	0.0267477	-0.0456353	0.0772044	0.0362668	0.190101	0.104143	-0.0187838	0.0462833	0.181548	-0.108855	-0.0564811	-0.0308597	-0.0279536	-0.025641	-0.0845987	-0.0131712	0.127528	-0.0769718	-0.346028
	0.225	0.123905	0.304482	0.89614	0.201814	0.142857	0.124453	0.423631	1	0.144231	-0.186064	0.304103	-0.0501497	-0.0573034	0.427845	0.238987	-0.0287523	0.235885	0.574845	0.12358	0.343859	-0.329682	-0.0201401	0.176955	-0.0416667	0.226031	0.76208	0.468556	1	-0.0330579	0.148328	0.334659	-0.00406339	0.797109	0.100112	-0.119821	-0.0187838	0.635344	0.107143	-0.0210688	0.106054	0.116091	-0.0279536	-0.025641	0.457701	0.392097	0.265395	-0.0136205	-0.346028
	0.275	0.249061	0.613601	0.806606	0.315193	0.285714	0.124453	-0.152738	0.637418	0.357906	0.406968	0.191681	0.0995509	0.0550562	0.427845	0.151178	0.0767607	0.264186	0.66682	0.193498	0.425877	-0.220153	-0.0201401	0.341564	-0.0416667	0.126677	0.39353	0.291408	0.429735	0.27686	0.269909	0.611236	-0.00406339	0.64494	0.550056	0.328108	-0.0824578	0.523142	0.627976	0.0886645	1	-0.0308597	-0.0279536	-0.025641	0.89154	0.797366	0.173483	-0.140323	-0.083388
	0.325	0.374218	0.381762	0.736968	0.655329	0.285714	0.249531	-0.152738	0.419869	0.144231	0.25871	0.416526	-0.0501497	0.0550562	0.109981	0.268257	0.0503825	0.0660818	0.620832	0.12358	0.384868	-0.165389	-0.0201401	0.423868	-0.0416667	0.126677	0.51638	0.202834	0.185336	0.0702479	0.0267477	0.472947	0.0501151	0.797109	0.595051	0.104143	-0.0187838	0.635344	1	0.176451	0.187322	0.116091	0.0775316	-0.025641	0.349241	0.392097	0.357307	0.429838	0.0479317
	0.375	0.249061	0.690881	0.83645	0.0884354	0.142857	-0.000625391	0.135447	0.709935	0.357906	0.25871	0.866217	-0.0501497	0.167416	0.237127	0.0633689	0.0767607	0.0943823	0.942745	0.018703	0.589912	0.0536692	-0.0201401	0.341564	0.305556	0.0273224	0.43448	0.202834	0.429735	0.483471	0.148328	0.507519	0.0501151	0.492772	0.595051	0.328108	-0.0187838	0.467041	0.925595	0.264238	0.431126	0.116091	-0.0279536	-0.025641	0.67462	0.392097	0.265395	0.113082	0.0479317
	0.425	0.123905	0.536321	0.796657	0.428571	0	0.499687	0.279539	0.274837	-0.0694444	0.110452	0.079258	0.0995509	0.392135	0.173554	0.121908	-0.0551306	0.00948068	0.298919	0.12358	0.220832	0.108434	-0.0201401	0.341564	-0.0416667	0.126677	0.39353	0.468556	0.389002	0.690083	0.269909	0.645808	0.185561	0.847832	0.640045	0.328108	0.0448902	0.551192	0.479167	0.0667179	0.106054	0.409993	-0.0279536	-0.025641	0.240781	0.392097	0.219439	0.239785	0.0479317
	0.475	0.249061	0.536321	0.816554	0.315193	0.142857	-0.000625391	0.711816	0.347353	0.571581	-0.0378058	0.079258	-0.0501497	0.167416	0.332486	0.121908	0.0503825	0.0660818	0.574845	0.193498	0.220832	-0.165389	-0.0201401	0.670782	-0.0416667	-0.0720318	0.39353	0.468556	0.429735	0.483471	0.391489	0.611236	0.266829	0.746386	0.415073	0.104143	-0.0187838	0.495091	0.627976	0.132558	0.26859	-0.0308597	-0.0279536	0.230769	0.457701	0.189463	0.127528	0.176433	-0.214708
	0.525	-0.00125156	0.536321	0.796657	0.54195	0	0.124453	0.279539	0.492386	0.357906	0.110452	0.304103	-0.0501497	0.0550562	0.300699	0.209718	0.0503825	0.179284	0.528857	0.018703	0.548903	-0.110624	-0.0201401	0.341564	-0.0416667	0.325385	0.35258	0.379982	0.226069	0.586777	-0.0948328	0.334659	0.0501151	0.442049	0.415073	0.328108	0.172238	0.551192	0.553571	0.110611	0.26859	0.116091	-0.0279536	-0.025641	0.0238612	0.392097	0.403263	0.0497308	-0.214708
	0.575	0.249061	0.381762	0.736968	0.315193	0.285714	0.124453	-0.00864553	0.419869	0.144231	-0.186064	0.191681	-0.0501497	0.0550562	0.0781945	-0.0244402	0.0767607	0.150983	0.298919	0.0536619	0.384868	0.0536692	-0.0201401	0.341564	0.305556	0.126677	0.39353	0.734278	0.266802	0.586777	-0.0948328	0.542092	0.0501151	0.543495	0.550056	0.328108	-0.0824578	0.495091	0.702381	0.264238	0.0247867	0.116091	-0.0279536	0.230769	1	-0.0131712	0.311351	0.176433	-0.214708
	0.625	-0.00125156	0.304482	0.717071	0.428571	0.142857	0.124453	0.279539	0.564902	0.357906	0.25871	0.416526	0.0995509	0.0550562	0.55499	0.151178	0.129517	0.150983	0.436882	0.0536619	0.343859	0.163198	-0.0201401	0.670782	-0.0416667	0.126677	0.39353	0.379982	0.348269	0.586777	-0.0948328	0.472947	0.0501151	1	0.505062	-0.119821	0.108564	0.551192	0.479167	0.176451	0.187322	-0.0308597	0.0775316	-0.025641	0.132321	-0.0131712	0.219439	0.0497308	-0.083388
	0.675	-0.00125156	0.304482	0.697175	0.0884354	0.142857	-0.000625391	-0.152738	0.782451	0.144231	-0.0378058	0.079258	-0.0501497	0.167416	0.237127	0.180448	-0.00237404	-0.0471204	0.48287	0.12358	0.589912	-0.00109529	-0.0201401	0.588477	-0.0416667	-0.0720318	0.43448	0.202834	0.266802	0.586777	0.269909	0.472947	0.0230259	0.543495	0.505062	0.328108	-0.0187838	0.551192	0.627976	0.132558	0.187322	0.116091	-0.0279536	-0.025641	0.78308	-0.0131712	0.311351	0.113082	-0.214708
	0.725	-0.00125156	0.381762	0.707123	0.315193	0.571429	0.124453	-0.152738	0.419869	0.144231	-0.186064	0.191681	-0.0501497	0.392135	0.364272	0.180448	0.0503825	0.0660818	0.0689814	0.018703	0.261841	-0.165389	-0.0201401	0.341564	-0.0416667	0.0273224	0.43448	1	0.266802	0.27686	0.51307	0.369231	-0.00406339	0.442049	0.505062	0.328108	0.0448902	0.551192	0.479167	0.154505	0.349858	-0.0308597	-0.0279536	0.230769	0.132321	0.594732	0.0815717	-0.0136205	-0.083388
	0.775	-0.00125156	0.304482	0.677278	0.0884354	0	0.124453	-0.00864553	0.129804	0.144231	0.110452	0.191681	0.0995509	0.0550562	0.237127	0.209718	0.155896	0.0660818	0.114969	0.193498	0.507894	-0.00109529	-0.0201401	0.506173	0.305556	0.325385	0.35258	0.11426	0.266802	0.586777	0.0267477	0.438375	-0.00406339	0.695663	0.685039	0.328108	-0.0187838	0.551192	0.255952	0.154505	0.0247867	0.116091	-0.0279536	0.230769	0.0238612	0.189463	0.265395	0.113082	0.573211
	0.825	-0.00125156	0.84544	0.66733	0.0884354	0.285714	0.124453	-0.00864553	0.419869	0.357906	0.25871	0.191681	0.0995509	0.0550562	0.0781945	0.0340992	-0.0287523	0.122683	0.712808	0.0536619	0.384868	0.163198	-0.0201401	1	-0.0416667	0.126677	0.43448	0.468556	0.389002	0.27686	0.269909	0.403803	-0.00406339	0.64494	0.370079	0.104143	-0.0187838	0.41094	0.404762	0.198398	0.106054	0.116091	-0.0279536	-0.025641	0.240781	0.189463	0.219439	0.0497308	-0.214708
	0.875	0.374218	0.381762	0.677278	0.315193	0.142857	-0.000625391	0.135447	0.347353	0.357906	0.25871	0.304103	-0.0501497	0.167416	0.0781945	0.0633689	0.0767607	0.179284	0.0689814	0.158539	0.384868	0.163198	-0.0201401	0.506173	-0.0416667	0.126677	0.22973	0.291408	0.185336	0.27686	0.148328	0.507519	0.0230259	0.898554	0.505062	0.104143	0.0448902	0.523142	0.553571	0.154505	0.187322	-0.0308597	0.0775316	-0.025641	0.89154	0.189463	0.173483	0.176433	-0.083388
	0.925	0.123905	0.227202	0.66733	0.201814	0.285714	-0.000625391	-0.00864553	0.492386	0.144231	-0.0378058	0.191681	0.0995509	0.0550562	0.0464081	0.0048295	-0.00237404	0.00948068	0.252932	0.0886209	0.343859	-0.110624	-0.0201401	0.588477	-0.0416667	0.126677	0.35258	0.55713	0.307536	0.483471	0.269909	0.438375	-0.00406339	0.442049	0.505062	-0.119821	0.0448902	0.382889	0.404762	0.198398	0.26859	0.409993	0.0775316	0.230769	-0.0845987	0.189463	0.173483	0.113082	0.0479317
	0.975	0.123905	0.227202	0.66733	0.54195	0.285714	0.374609	-0.152738	0.347353	0.785256	0.25871	0.304103	-0.0501497	0.0550562	0.332486	0.180448	0.0767607	0.0943823	0.298919	0.0886209	0.138815	0.217963	-0.0201401	0.341564	0.305556	0.126677	0.31163	0.291408	0.266802	0.586777	0.0267477	0.438375	-0.00406339	0.797109	0.415073	0.552072	-0.0187838	0.43899	0.479167	0.154505	0.431126	-0.0308597	0.0775316	-0.025641	0.132321	0.392097	0.357307	-0.0136205	0.310571
	1.025	0.123905	0.227202	0.727019	0.428571	0	0.124453	0.279539	0.637418	-0.0694444	0.110452	0.304103	0.548653	0.167416	0.0781945	0.180448	0.103139	0.264186	0.48287	0.0536619	0.220832	-0.110624	-0.0201401	0.670782	0.305556	0.226031	0.31163	0.55713	0.348269	0.173554	0.0267477	0.438375	0.0230259	0.289881	0.28009	0.552072	0.108564	0.495091	0.330357	0.198398	0.106054	-0.0308597	-0.0279536	-0.025641	0.349241	0.797366	0.173483	0.0497308	-0.214708
	1.075	0.123905	0.459042	0.647433	0.315193	0.285714	-0.000625391	0.567723	0.202321	-0.0694444	0.406968	0.304103	0.398952	0.167416	0.300699	-0.0244402	0.0503825	0.122683	0.206944	0.158539	0.384868	0.108434	-0.0201401	0.506173	-0.0416667	0.0273224	0.35258	0.291408	0.266802	0.586777	0.269909	0.645808	0.0230259	0.492772	0.460067	-0.119821	0.0448902	0.523142	0.702381	0.176451	0.26859	-0.0308597	0.499473	-0.025641	0.0238612	0.189463	0.357307	0.176433	0.179251
	1.125	0.249061	0.149923	0.677278	0.201814	0	0.124453	-0.00864553	0.782451	0.571581	-0.186064	0.304103	0.0995509	0.167416	0.0464081	0.0926387	0.103139	0.292486	0.298919	0.0536619	0.179824	0.0536692	-0.0201401	0.588477	-0.0416667	0.226031	0.35258	0.202834	0.307536	0.27686	0.148328	0.369231	0.0230259	0.340604	0.730034	0.328108	0.172238	0.354839	0.181548	0.0886645	0.26859	0.116091	-0.0279536	0.230769	0.457701	0.189463	0.173483	0.113082	0.0479317
	1.175	-0.00125156	0.381762	0.677278	0.201814	0	0.249531	-0.152738	0.419869	0.144231	-0.186064	0.304103	-0.0501497	-0.0573034	0.109981	0.0633689	-0.0287523	0.00948068	0.206944	0.0536619	0.466885	0.108434	0.154991	0.588477	0.305556	0.126677	0.27068	0.468556	0.185336	0.586777	0.0267477	0.472947	0.0772044	0.543495	0.505062	0.104143	-0.0187838	0.523142	0.479167	0.198398	0.106054	0.263042	0.0775316	-0.025641	0.132321	-0.0131712	0.173483	0.113082	-0.083388
	1.225	-0.00125156	0.304482	0.687226	0.201814	0.857143	0.124453	-0.152738	0.564902	0.571581	0.110452	0.191681	0.0995509	0.167416	0.0781945	0.121908	0.129517	0.179284	0.160957	0.018703	0.261841	-0.00109529	0.154991	0.670782	-0.0416667	0.424739	0.35258	0.55713	0.266802	0.380165	0.148328	0.369231	-0.00406339	0.340604	0.415073	0.328108	-0.0187838	0.382889	0.479167	0.176451	0.187322	-0.0308597	0.0775316	0.230769	0.132321	-0.0131712	0.449219	-0.0769718	-0.083388
	1.275	0.123905	0.304482	0.717071	0.428571	0.571429	0.249531	0.279539	0.419869	0.357906	-0.186064	0.079258	-0.0501497	0.0550562	0.141767	0.0926387	0.0767607	0.122683	0.206944	0.12358	0.466885	-0.0558598	-0.0201401	0.753086	0.652778	-0.0720318	0.35258	0.0256864	0.307536	0.483471	0.0267477	0.542092	0.0230259	0.594218	0.550056	-0.119821	0.108564	0.579243	0.404762	0.220345	0.26859	-0.0308597	0.0775316	0.230769	0.0238612	-0.0131712	0.127528	0.239785	-0.214708
	1.325	-0.00125156	0.381762	0.707123	0.315193	0	0.249531	0.423631	0.709935	0.571581	-0.186064	0.079258	0.0995509	0.0550562	0.237127	0.0926387	0.0240042	-0.0188199	0.48287	0.12358	0.466885	0.272727	-0.0201401	0.506173	-0.0416667	0.126677	0.27068	0.379982	0.266802	0.586777	-0.0948328	0.438375	0.0501151	0.442049	0.325084	0.328108	-0.0187838	0.523142	0.627976	0.220345	0.106054	0.116091	0.499473	0.230769	0.240781	0.797366	0.219439	0.113082	-0.083388
	1.375	0.123905	0.459042	0.657382	0.0884354	0.285714	-0.000625391	-0.00864553	0.202321	-0.0694444	-0.186064	0.191681	0.249251	0.392135	0.396058	0.238987	0.103139	0.207585	0.528857	0.158539	0.220832	0.108434	-0.0201401	0.341564	0.305556	0.325385	0.35258	0.379982	0.266802	0.380165	0.391489	0.542092	0.0230259	0.492772	0.460067	0.328108	-0.0187838	0.467041	0.553571	0.132558	0.512393	0.263042	0.288502	0.230769	-0.0845987	-0.0131712	0.127528	0.176433	0.310571
	1.425	0.123905	0.536321	0.697175	0.201814	0.142857	0.374609	0.423631	0.419869	0.144231	-0.334322	0.416526	-0.0501497	-0.0573034	0.109981	0.0340992	-0.0287523	0.207585	0.574845	-0.0162559	0.220832	0.0536692	-0.0201401	0.670782	-0.0416667	0.226031	0.43448	0.291408	0.144603	0.793388	-0.0948328	0.611236	-0.00406339	0.442049	0.325084	0.104143	-0.0187838	0.579243	0.85119	0.220345	0.187322	-0.0308597	0.288502	-0.025641	0.349241	0.594732	0.173483	0.0497308	-0.214708
	1.475	0.374218	0.381762	0.717071	-0.0249433	0.285714	-0.000625391	0.135447	0.564902	0.144231	0.25871	0.528949	0.398952	-0.0573034	0.0464081	0.121908	0.103139	0.0943823	0.298919	0.0886209	0.0567972	-0.0558598	-0.0201401	0.588477	-0.0416667	0.126677	0.31163	0.379982	0.266802	0.380165	0.0267477	0.403803	-0.00406339	0.442049	0.460067	0.104143	0.172238	0.326788	0.627976	0.132558	0.187322	-0.0308597	-0.0279536	-0.025641	0.78308	-0.0131712	0.265395	0.0497308	-0.083388
	1.525	0.123905	0.304482	0.627537	0.0884354	0.571429	0.124453	0.135447	0.419869	0.357906	0.110452	0.753794	0.249251	0.392135	0.109981	0.0633689	0.0767607	-0.0188199	0.344907	0.12358	0.0567972	0.0536692	0.154991	0.670782	-0.0416667	0.226031	0.35258	0.468556	0.266802	0.27686	0.0267477	0.472947	-0.00406339	0.492772	0.505062	0.104143	-0.0824578	0.467041	0.330357	0.198398	0.26859	-0.0308597	0.183017	0.230769	-0.0845987	-0.0131712	0.173483	-0.140323	0.179251
	1.575	0.123905	0.459042	0.677278	0.0884354	0.142857	0.124453	-0.00864553	0.419869	0.357906	-0.186064	0.191681	0.0995509	0.279775	-0.048951	0.180448	0.0240042	0.0660818	0.574845	0.018703	0.343859	0.0536692	0.330123	0.753086	0.652778	0.0273224	0.35258	0.202834	0.185336	0.690083	0.148328	0.369231	0.0230259	0.543495	0.415073	0.104143	0.172238	0.43899	0.702381	0.132558	0.431126	-0.0308597	-0.0279536	0.487179	0.240781	0.189463	0.173483	-0.0136205	0.179251
	1.625	-0.00125156	0.304482	0.657382	0.201814	0.142857	0.499687	-0.152738	0.492386	-0.0694444	0.110452	0.304103	0.249251	0.0550562	0.109981	0.238987	0.0767607	0.0660818	0.206944	0.0886209	0.179824	-0.165389	-0.0201401	0.341564	-0.0416667	0.126677	0.31163	0.468556	0.226069	0.483471	0.269909	0.334659	0.0230259	0.442049	0.460067	0.104143	0.0448902	0.551192	0.181548	0.176451	0.26859	0.263042	0.0775316	-0.025641	0.240781	-0.0131712	0.127528	-0.0136205	-0.346028
	1.675	0.123905	0.304482	0.717071	-0.0249433	0.285714	-0.000625391	-0.00864553	0.564902	0.144231	0.110452	0.079258	0.0995509	0.279775	0.0464081	0.0926387	0.103139	0.122683	0.436882	0.12358	0.466885	0.108434	-0.0201401	0.506173	-0.0416667	-0.0720318	0.35258	0.55713	0.185336	0.586777	0.0267477	0.438375	-0.00406339	0.442049	0.415073	0.552072	-0.0187838	0.523142	0.479167	0.154505	0.187322	0.116091	0.0775316	0.230769	0.240781	-0.0131712	0.219439	0.0497308	0.441891
	1.725	0.123905	0.381762	0.687226	0.201814	0	0.124453	0.135447	0.492386	-0.0694444	-0.0378058	0.304103	-0.0501497	0.167416	0.20534	0.121908	0.0767607	0.150983	0.0689814	0.0886209	0.220832	0.163198	-0.0201401	0.588477	-0.0416667	0.126677	0.22973	0.291408	0.144603	0.793388	0.269909	0.472947	0.0230259	0.442049	0.325084	0.104143	-0.0187838	0.579243	0.330357	0.264238	0.106054	0.116091	0.288502	0.230769	0.67462	0.189463	0.265395	0.113082	0.0479317
	1.775	0.249061	0.459042	0.657382	0.315193	0.142857	0.124453	-0.00864553	0.564902	0.357906	0.110452	0.641372	-0.0501497	-0.0573034	0.0464081	0.0926387	0.0240042	0.179284	0.528857	-0.0162559	0.589912	0.217963	-0.0201401	0.670782	0.305556	0.0273224	0.39353	0.468556	0.348269	0.380165	-0.0948328	0.611236	-0.00406339	0.64494	0.640045	0.328108	0.235912	0.523142	0.255952	0.176451	0.0247867	-0.0308597	0.288502	-0.025641	0.132321	0.189463	0.173483	0.239785	-0.214708
	1.825	-0.00125156	0.536321	0.627537	0.201814	0	-0.000625391	-0.00864553	0.419869	0.571581	0.555226	0.079258	0.0995509	0.392135	0.0146217	0.151178	0.0503825	0.122683	0.298919	0.018703	-0.0662292	0.0536692	-0.0201401	0.423868	-0.0416667	0.0273224	0.31163	0.0256864	0.10387	0.586777	0.0267477	0.369231	-0.00406339	0.442049	0.550056	0.328108	0.0448902	0.326788	0.404762	0.154505	0.349858	0.263042	0.0775316	-0.025641	0.0238612	-0.0131712	0.219439	0.0497308	0.0479317
	1.875	0.123905	0.304482	0.657382	-0.0249433	0.428571	0.124453	-0.00864553	0.202321	0.144231	-0.334322	0.191681	0.0995509	0.0550562	0.173554	0.0633689	-0.00237404	0.122683	0.206944	0.0886209	0.343859	0.0536692	-0.0201401	0.506173	0.305556	0.0273224	0.27068	0.11426	0.226069	0.483471	0.148328	0.403803	-0.00406339	0.391326	0.460067	-0.119821	0.0448902	0.41094	0.479167	0.0886645	0.349858	-0.0308597	0.288502	0.487179	0.240781	-0.0131712	0.127528	0.113082	-0.214708
	1.925	0.123905	0.304482	0.637485	0.201814	0.428571	-0.000625391	0.135447	0.419869	0.144231	0.110452	0.191681	0.0995509	0.167416	0.109981	0.0926387	0.0240042	0.0660818	0.0689814	-0.0162559	0.425877	0.163198	0.505254	0.753086	0.305556	0.226031	0.27068	0.0256864	0.185336	0.690083	0.0267477	0.369231	-0.00406339	0.64494	0.595051	-0.119821	0.108564	0.354839	0.702381	0.176451	0.106054	0.263042	0.288502	-0.025641	-0.0845987	0.189463	0.311351	0.113082	-0.083388
	1.975	0.123905	0.381762	0.697175	0.201814	0	0.499687	-0.152738	0.274837	0.144231	-0.186064	0.191681	0.0995509	0.0550562	0.109981	0.121908	0.0503825	0.0377812	0.160957	-0.0162559	0.179824	0.0536692	-0.0201401	0.506173	-0.0416667	0.226031	0.27068	0.468556	0.226069	0.483471	-0.0948328	0.403803	0.0230259	0.188435	0.325084	0.104143	-0.0187838	0.551192	0.627976	0.176451	0.26859	0.116091	0.288502	-0.025641	0.0238612	0.189463	0.219439	0.113082	-0.083388
	2.025	-0.00125156	0.536321	0.637485	-0.0249433	0.142857	0.124453	-0.00864553	0.709935	0.144231	0.25871	0.304103	0.249251	0.167416	0.0464081	0.0340992	0.0767607	0.0660818	0.252932	0.0536619	0.138815	0.382256	0.154991	0.753086	-0.0416667	0.226031	0.18878	0.11426	0.266802	0.380165	-0.0948328	0.645808	-0.00406339	0.442049	0.460067	-0.119821	0.108564	0.495091	0.330357	0.176451	0.0247867	0.263042	0.183017	-0.025641	0.0238612	0.189463	0.219439	0.113082	-0.214708
	2.075	0.123905	0.381762	0.617589	0.0884354	0.142857	-0.000625391	-0.152738	0.274837	0.785256	-0.0378058	0.191681	0.0995509	0.279775	0.173554	0.180448	0.103139	0.0377812	0.0689814	0.0536619	0.138815	-0.00109529	0.154991	0.588477	0.305556	0.0273224	0.39353	0.379982	0.185336	0.793388	0.269909	0.300086	0.0230259	0.442049	0.235096	0.104143	-0.0187838	0.495091	0.330357	0.330078	0.106054	0.263042	0.183017	-0.025641	0.132321	0.189463	0.265395	0.113082	-0.214708
	2.125	0.123905	0.536321	0.687226	0.0884354	0.571429	0.374609	0.135447	0.274837	-0.0694444	-0.0378058	0.079258	-0.0501497	0.167416	0.0464081	0.0340992	-0.00237404	0.0943823	0.114969	0.0536619	0.425877	0.0536692	-0.0201401	0.670782	0.305556	0.126677	0.22973	0.202834	0.185336	0.173554	-0.0948328	0.472947	-0.00406339	0.594218	0.595051	-0.119821	-0.0187838	0.579243	0.85119	0.198398	0.187322	-0.0308597	0.183017	-0.025641	0.132321	0.189463	0.173483	0.0497308	-0.083388
	2.175	-0.00125156	0.381762	0.707123	0.315193	0.285714	0.249531	0.135447	0.274837	0.571581	0.110452	0.191681	-0.0501497	0.0550562	0.0781945	0.0926387	0.0503825	0.0943823	0.160957	0.018703	0.138815	0.108434	0.154991	0.670782	-0.0416667	0.126677	0.22973	0.291408	0.144603	0.586777	-0.0948328	0.403803	-0.00406339	0.391326	0.325084	0.104143	-0.0824578	0.41094	0.330357	0.154505	0.187322	0.409993	0.0775316	-0.025641	0.132321	0.189463	0.0815717	0.0497308	-0.083388
	2.225	0.249061	0.227202	0.657382	0.0884354	0	0.499687	-0.00864553	0.564902	0.357906	0.110452	0.191681	0.249251	0.0550562	0.0146217	0.0633689	0.0503825	0.150983	0.0689814	0.0536619	0.507894	0.0536692	-0.0201401	0.259259	0.305556	0.0273224	0.31163	0.291408	0.185336	0.586777	0.148328	0.542092	-0.00406339	0.289881	0.505062	0.104143	-0.0187838	0.523142	0.553571	0.132558	0.0247867	0.263042	0.183017	-0.025641	-0.0845987	-0.0131712	0.311351	-0.0136205	0.0479317
	2.275	-0.00125156	0.072643	0.657382	0.315193	0.142857	-0.000625391	0.279539	0.419869	0.144231	-0.334322	0.304103	0.0995509	0.0550562	0.141767	0.0340992	-0.0287523	0.0377812	0.114969	0.0886209	0.179824	0.163198	-0.0201401	0.506173	0.652778	0.0273224	0.27068	0.468556	0.266802	0.380165	-0.0948328	0.611236	-0.00406339	0.442049	0.370079	0.104143	-0.0187838	0.41094	0.255952	0.176451	0.0247867	0.116091	0.0775316	-0.025641	0.0238612	0.189463	0.127528	0.113082	0.179251
	2.325	-0.00125156	0.381762	0.647433	0.201814	0.285714	0.249531	0.135447	0.202321	0.144231	0.25871	0.079258	-0.0501497	0.0550562	0.141767	0.151178	0.155896	0.179284	0.48287	0.0536619	0.138815	-0.0558598	-0.0201401	0.588477	-0.0416667	0.325385	0.22973	0.202834	0.185336	0.690083	0.148328	0.507519	-0.00406339	0.442049	0.820022	-0.119821	-0.0187838	0.467041	0.776786	0.110611	0.106054	0.116091	0.183017	-0.025641	-0.0845987	1	0.265395	0.113082	-0.083388
	2.375	-0.00125156	0.536321	0.627537	0.315193	0.142857	0.124453	0.135447	0.202321	0.357906	0.25871	0.641372	0.398952	0.0550562	0.20534	0.0633689	0.0240042	0.0943823	0.0689814	0.0886209	0.138815	0.163198	0.505254	0.341564	0.305556	-0.0720318	0.35258	0.202834	0.144603	0.586777	0.391489	0.369231	0.0230259	0.492772	0.640045	-0.119821	0.172238	0.382889	0.553571	0.110611	0.0247867	-0.0308597	0.0775316	0.487179	-0.0845987	0.189463	0.173483	0.113082	0.0479317
	2.425	0.374218	0.072643	0.647433	0.201814	0.142857	0.249531	-0.152738	0.419869	0.144231	-0.0378058	-0.0331647	0.0995509	0.167416	0.0781945	0.121908	0.0767607	0.00948068	0.252932	0.018703	0.425877	0.272727	0.154991	0.670782	-0.0416667	-0.0720318	0.27068	0.0256864	0.185336	0.27686	0.269909	0.507519	0.0230259	0.543495	0.370079	0.328108	-0.0824578	0.579243	0.553571	0.220345	0.187322	-0.0308597	0.288502	-0.025641	-0.0845987	0.392097	0.357307	0.0497308	0.0479317
	2.475	-0.00125156	0.304482	0.66733	0.428571	0	0.249531	0.135447	0.492386	0.144231	0.406968	0.416526	0.0995509	0.0550562	0.109981	0.0048295	0.0503825	0.235885	0.0689814	0.018703	0.30285	-0.0558598	-0.0201401	0.588477	-0.0416667	0.0273224	0.22973	0.379982	0.185336	0.690083	0.0267477	0.68038	-0.00406339	0.492772	0.505062	0.328108	0.108564	0.495091	0.404762	0.220345	0.106054	0.116091	0.183017	-0.025641	0.457701	0.189463	0.265395	0.113082	0.179251
	2.525	-0.00125156	0.459042	0.60764	0.201814	0.285714	0.124453	-0.152738	0.274837	0.357906	0.110452	0.191681	0.249251	0.167416	0.173554	0.0633689	0.0767607	-0.0471204	0.206944	-0.0162559	0.097806	0.0536692	-0.0201401	0.835391	0.305556	0.126677	0.31163	0.202834	0.266802	0.380165	0.148328	0.472947	0.0772044	0.391326	0.505062	0.104143	0.108564	0.467041	0.330357	0.154505	0.187322	0.116091	-0.0279536	-0.025641	0.240781	0.189463	0.127528	0.303136	-0.214708
	2.575	-0.00125156	0.536321	0.647433	0.0884354	0	0.249531	0.279539	0.419869	0.144231	0.110452	0.416526	0.0995509	0.0550562	0.0781945	0.121908	-0.00237404	0.0943823	0.206944	0.0536619	0.220832	0.382256	-0.0201401	0.341564	-0.0416667	0.325385	0.27068	0.0256864	0.348269	0.27686	0.0267477	0.300086	0.0230259	0.543495	0.460067	0.328108	0.36326	0.43899	0.702381	0.176451	0.187322	0.263042	-0.0279536	0.487179	0.349241	0.189463	0.173483	-0.140323	0.0479317
	2.625	0.123905	0.459042	0.707123	0.201814	0.285714	-0.000625391	-0.00864553	0.419869	-0.0694444	0.110452	0.079258	0.548653	0.0550562	0.0781945	0.0926387	0.0767607	0.0377812	0.344907	-0.0162559	0.630921	-0.110624	-0.0201401	0.506173	0.652778	0.226031	0.39353	0.468556	0.10387	0.586777	0.0267477	0.542092	0.0230259	0.543495	0.550056	0.104143	-0.0187838	0.467041	0.627976	0.110611	0.26859	0.116091	0.183017	0.74359	-0.0845987	-0.0131712	0.173483	0.113082	-0.346028
	2.675	-0.00125156	0.459042	0.66733	0.428571	0.285714	0.124453	-0.00864553	0.347353	0.144231	0.110452	0.191681	-0.0501497	0.167416	0.0146217	0.0633689	-0.00237404	0.0943823	-0.0229938	0.0886209	0.0157884	0.217963	0.154991	0.423868	0.305556	0.126677	0.10688	0.291408	0.10387	0.380165	0.269909	0.542092	-0.00406339	0.492772	0.415073	0.552072	0.108564	0.495091	0.181548	0.176451	0.106054	0.116091	0.183017	0.230769	0.132321	-0.0131712	0.173483	0.176433	0.0479317
	2.725	-0.00125156	0.381762	0.677278	0.315193	0.285714	0.124453	-0.00864553	0.129804	0.357906	0.110452	0.416526	0.0995509	0.0550562	0.0781945	0.0048295	0.0503825	-0.075421	0.0689814	0.018703	0.343859	0.217963	0.330123	0.423868	0.305556	0.126677	0.31163	0.202834	0.266802	0.27686	0.0267477	0.507519	-0.00406339	0.391326	0.415073	-0.119821	0.0448902	0.43899	0.479167	0.198398	0.106054	-0.0308597	0.288502	-0.025641	0.0238612	0.189463	0.357307	0.0497308	-0.346028
	2.775	0.123905	0.381762	0.657382	0.0884354	0.142857	-0.000625391	-0.00864553	0.347353	0.571581	-0.0378058	0.304103	0.249251	0.0550562	0.20534	0.0340992	-0.0287523	-0.0188199	0.252932	0.018703	0.30285	0.108434	0.330123	0.423868	-0.0416667	0.325385	0.47543	0.379982	0.10387	0.690083	0.148328	0.438375	0.0230259	0.340604	0.415073	0.104143	0.0448902	0.43899	0.627976	0.132558	0.106054	0.263042	0.393987	-0.025641	0.0238612	0.797366	0.0815717	0.113082	-0.214708
	2.825	-0.00125156	0.227202	0.597692	0.428571	0	0.124453	-0.00864553	0.274837	0.357906	-0.0378058	0.191681	-0.0501497	0.167416	0.0781945	0.121908	0.0503825	0.00948068	0.252932	0.018703	0.179824	0.217963	-0.0201401	0.835391	0.305556	0.0273224	0.18878	0.11426	0.185336	0.483471	-0.0948328	0.438375	-0.00406339	0.340604	0.550056	0.104143	-0.0824578	0.495091	0.85119	0.176451	0.106054	0.116091	0.183017	-0.025641	-0.0845987	0.392097	0.219439	0.176433	0.0479317
	2.875	0.123905	-0.00463679	0.627537	0.54195	0.142857	0.124453	0.135447	0.492386	0.144231	0.25871	0.416526	0.0995509	-0.0573034	0.0464081	0.0633689	0.0240042	0.0660818	-0.0689814	0.018703	0.384868	-0.0558598	-0.0201401	0.670782	0.305556	0.325385	0.31163	0.11426	0.226069	0.27686	0.0267477	0.369231	-0.00406339	0.543495	0.370079	0.104143	0.172238	0.551192	0.479167	0.308131	0.187322	0.263042	-0.0279536	0.487179	0.132321	0.189463	0.127528	0.176433	0.179251
	2.925	-0.00125156	0.459042	0.637485	0.315193	0	-0.000625391	0.567723	0.129804	0.357906	0.110452	0.304103	0.0995509	0.0550562	0.0781945	0.238987	0.0240042	-0.0471204	0.114969	0.0886209	0.220832	0.382256	-0.0201401	0.670782	0.652778	0.0273224	0.27068	0.202834	0.185336	1	0.269909	0.403803	-0.00406339	0.442049	0.550056	0.104143	-0.0187838	0.495091	0.255952	0.198398	0.187322	-0.0308597	0.183017	0.230769	0.240781	0.594732	0.173483	0.303136	-0.083388
	2.975	0.123905	0.149923	0.687226	-0.0249433	0.285714	0.124453	0.135447	0.274837	0.144231	0.110452	0.079258	0.249251	-0.0573034	0.20534	-0.0244402	0.0240042	0.0943823	0.0229938	0.018703	0.261841	-0.00109529	0.154991	0.506173	-0.0416667	-0.0720318	0.14783	0.11426	0.0631365	0.380165	0.148328	0.576664	-0.00406339	0.391326	0.685039	0.328108	-0.0824578	0.354839	0.627976	0.154505	0.26859	0.409993	0.0775316	-0.025641	0.0238612	0.189463	0.127528	0.113082	-0.214708
	3.025	0.249061	0.690881	0.677278	-0.0249433	0.428571	-0.000625391	-0.152738	0.419869	-0.0694444	0.110452	0.191681	0.249251	0.279775	0.0781945	0.151178	0.0240042	0.00948068	0.206944	0.0536619	0.220832	0.272727	0.154991	0.753086	-0.0416667	0.0273224	0.27068	0.822852	0.266802	0.690083	0.391489	0.472947	-0.00406339	0.442049	0.595051	0.552072	-0.0187838	0.467041	0.479167	0.176451	0.0247867	0.263042	-0.0279536	-0.025641	0.0238612	0.594732	0.219439	0.113082	-0.083388
	3.075	0.249061	0.381762	0.647433	0.0884354	0	-0.000625391	-0.00864553	0.0572879	0.357906	-0.186064	0.079258	0.0995509	0.0550562	0.0781945	0.0048295	0.0240042	0.0660818	0.206944	0.0536619	0.220832	-0.00109529	0.154991	0.588477	0.305556	0.0273224	0.35258	0.202834	0.266802	0.793388	0.148328	0.265514	0.0230259	0.391326	0.730034	0.776036	0.0448902	0.354839	0.404762	0.110611	0.26859	0.409993	0.288502	0.487179	0.0238612	-0.0131712	0.219439	0.113082	0.0479317
	3.125	0.123905	0.072643	0.647433	0.428571	0.142857	0.374609	0.279539	0.129804	0.144231	0.110452	0.191681	0.249251	0.0550562	0.0781945	0.0633689	-0.0551306	-0.0188199	-0.0689814	0.0536619	0.343859	0.217963	-0.0201401	0.176955	-0.0416667	0.126677	0.31163	0.291408	0.307536	0.27686	0.0267477	0.68038	-0.00406339	0.137712	0.595051	0.328108	0.172238	0.551192	0.404762	0.198398	-0.0564811	0.263042	0.183017	-0.025641	0.240781	0.392097	0.173483	0.303136	-0.083388
	3.175	-0.00125156	0.227202	0.657382	0.0884354	0.142857	0.124453	0.567723	0.564902	-0.0694444	0.25871	-0.0331647	0.249251	0.167416	0.0464081	0.121908	0.0503825	-0.075421	-0.0229938	0.018703	0.220832	0.108434	-0.0201401	0.670782	-0.0416667	0.0273224	0.27068	0.645704	0.144603	0.27686	0.0267477	0.403803	-0.00406339	0.188435	0.460067	0.328108	0.108564	0.43899	0.181548	0.154505	0.0247867	-0.0308597	0.288502	-0.025641	-0.0845987	-0.0131712	0.311351	-0.0136205	0.0479317
	3.225	-0.00125156	0.459042	0.66733	0.315193	0.142857	-0.000625391	0.135447	0.129804	0.571581	0.851742	0.304103	-0.0501497	0.392135	0.0781945	0.0048295	0.0503825	0.0660818	0.114969	0.0536619	0.30285	-0.110624	0.330123	0.506173	0.305556	-0.0720318	0.22973	0.0256864	0.144603	0.0702479	0.148328	0.438375	-0.00406339	0.391326	0.910011	-0.119821	-0.0187838	0.495091	0.255952	0.308131	0.106054	0.263042	-0.0279536	-0.025641	-0.0845987	0.392097	0.0815717	0.113082	-0.083388
	3.275	0.249061	0.072643	0.647433	0.201814	0	-0.000625391	0.423631	0.202321	0.357906	-0.0378058	0.079258	0.0995509	-0.0573034	0.0464081	0.0633689	0.0503825	0.122683	-0.0229938	0.0886209	0.343859	0.327492	-0.0201401	0.588477	0.305556	0.226031	0.27068	0.379982	0.185336	0.586777	0.391489	0.334659	-0.00406339	0.340604	0.640045	0.104143	0.108564	0.41094	0.776786	0.242291	0.0247867	0.116091	0.183017	-0.025641	0.132321	0.189463	0.265395	-0.0136205	0.0479317
	3.325	0.123905	0.613601	0.627537	0.201814	0.142857	-0.000625391	0.279539	0.202321	0.357906	0.25871	0.416526	0.398952	0.0550562	-0.0171647	0.0633689	-0.00237404	0.0943823	-0.0229938	-0.0162559	0.261841	0.0536692	-0.0201401	0.588477	0.305556	0.126677	0.27068	0.0256864	0.185336	0.27686	0.391489	0.369231	-0.00406339	0.543495	0.460067	0.552072	-0.0187838	0.41094	0.702381	0.242291	0.431126	0.116091	0.393987	-0.025641	0.0238612	-0.0131712	-0.0103401	0.176433	-0.083388
	3.375	0.123905	0.304482	0.597692	0.315193	0.285714	0.124453	0.135447	0.419869	-0.0694444	0.555226	0.304103	0.398952	0.167416	0.0464081	0.0633689	0.0767607	0.0943823	0.0229938	0.018703	0.220832	0.163198	0.330123	0.423868	0.652778	0.0273224	0.31163	0.55713	0.185336	0.173554	-0.0948328	0.403803	0.0230259	0.340604	0.505062	0.104143	0.108564	0.551192	0.479167	0.220345	0.187322	-0.0308597	0.183017	0.487179	0.132321	0.594732	0.173483	-0.0136205	0.0479317
	3.425	-0.00125156	0.304482	0.677278	0.428571	0	-0.000625391	0.279539	0.129804	0.144231	0.406968	0.191681	-0.0501497	0.167416	0.237127	0.0340992	0.0767607	0.0660818	0.0229938	0.018703	0.507894	0.108434	-0.0201401	0.588477	-0.0416667	0.126677	0.18878	0.0256864	0.226069	0.27686	0.148328	0.472947	-0.00406339	0.391326	0.595051	0.552072	-0.0824578	0.495091	0.330357	0.198398	0.106054	0.409993	0.0775316	-0.025641	0.240781	-0.0131712	0.265395	0.176433	0.0479317
	3.475	0.374218	0.304482	0.647433	0.0884354	0.428571	0.249531	-0.00864553	0.274837	0.144231	0.110452	0.304103	0.249251	0.167416	0.0464081	0.0633689	-0.00237404	0.0377812	0.114969	-0.0162559	0.261841	0.217963	-0.0201401	0.423868	-0.0416667	0.0273224	0.31163	0.202834	0.144603	0.586777	0.269909	0.403803	-0.00406339	0.340604	0.685039	0.104143	0.108564	0.523142	0.181548	0.110611	0.187322	-0.0308597	0.0775316	0.74359	0.132321	0.797366	0.127528	-0.0136205	-0.083388
	3.525	-0.00125156	0.459042	0.647433	0.315193	0	0.124453	-0.00864553	0.419869	-0.0694444	0.25871	0.191681	0.0995509	0.0550562	0.109981	0.0048295	-0.0287523	0.0377812	0.0689814	0.0886209	0.179824	0.217963	-0.0201401	0.506173	0.305556	0.226031	0.22973	0.291408	0.226069	0.27686	0.269909	0.472947	-0.00406339	0.594218	0.550056	0.552072	0.108564	0.326788	0.553571	0.242291	0.0247867	0.116091	-0.0279536	-0.025641	-0.0845987	0.189463	0.173483	-0.0769718	0.0479317
	3.575	0.123905	0.072643	0.637485	-0.0249433	0.142857	0.124453	0.423631	0.274837	-0.0694444	0.406968	0.191681	0.249251	-0.0573034	0.141767	0.0340992	0.103139	0.00948068	0.114969	0.0886209	0.220832	-0.0558598	-0.0201401	0.176955	0.305556	-0.0720318	0.31163	0.291408	0.185336	0.586777	0.0267477	0.438375	-0.00406339	0.391326	0.325084	0.552072	0.0448902	0.41094	0.404762	0.220345	0.0247867	-0.0308597	0.183017	0.230769	0.0238612	0.189463	0.127528	0.176433	-0.346028
	3.625	-0.00125156	0.304482	0.627537	0.0884354	0.142857	-0.000625391	0.279539	0.0572879	0.144231	0.110452	0.191681	0.548653	0.279775	0.237127	0.0340992	0.0767607	0.0377812	0.160957	0.12358	0.261841	0.108434	-0.0201401	0.341564	-0.0416667	0.0273224	0.31163	0.11426	0.144603	0.380165	0.269909	0.403803	-0.00406339	0.442049	0.640045	-0.119821	-0.0187838	0.382889	0.330357	0.176451	0.0247867	0.116091	0.288502	-0.025641	0.132321	0.189463	0.265395	-0.0136205	-0.346028
	3.675	-0.00125156	0.227202	0.657382	0.201814	0.142857	0.374609	0.423631	0.0572879	0.144231	0.25871	0.304103	0.0995509	-0.0573034	-0.0171647	0.121908	-0.0287523	0.00948068	0.206944	0.018703	0.384868	0.0536692	-0.0201401	0.259259	-0.0416667	0.325385	0.27068	0.291408	0.185336	0.27686	0.0267477	0.403803	-0.00406339	0.391326	0.550056	0.328108	0.108564	0.354839	0.0327381	0.286185	0.187322	0.263042	0.288502	0.487179	0.349241	0.392097	0.219439	0.239785	-0.346028
	3.725	0.249061	0.381762	0.677278	0.0884354	0.428571	0.249531	-0.00864553	0.274837	0.357906	0.110452	-0.0331647	0.249251	-0.0573034	0.20534	0.0340992	0.103139	0.00948068	-0.0229938	0.0536619	0.384868	0.327492	-0.0201401	0.506173	0.305556	0.0273224	0.35258	0.468556	0.144603	0.586777	0.148328	0.507519	-0.00406339	0.492772	0.415073	-0.119821	0.0448902	0.495091	0.255952	0.198398	0.26859	0.116091	0.183017	-0.025641	0.0238612	0.392097	0.0815717	0.113082	-0.083388
	3.775	-0.00125156	0.304482	0.627537	0.428571	0.142857	0.249531	-0.152738	0.202321	0.144231	0.25871	0.416526	0.0995509	0.167416	0.0146217	0.0926387	-0.00237404	0.00948068	-0.0689814	0.018703	0.261841	0.217963	-0.0201401	0.0946502	0.652778	0.126677	0.39353	-0.151461	0.144603	0.380165	0.148328	0.369231	-0.00406339	0.442049	0.595051	-0.119821	0.235912	0.523142	0.255952	0.286185	0.0247867	0.116091	0.288502	-0.025641	0.132321	-0.0131712	0.173483	0.239785	-0.346028
	3.825	0.249061	0.381762	0.647433	0.201814	0	0.249531	-0.00864553	0.274837	-0.0694444	0.110452	0.191681	0.398952	0.0550562	0.0781945	-0.0244402	0.0240042	-0.0188199	0.0229938	0.018703	0.30285	0.0536692	0.154991	0.506173	0.652778	-0.0720318	0.22973	0.291408	0.389002	0.27686	0.0267477	0.507519	0.0501151	0.391326	0.550056	0.104143	-0.0187838	0.43899	0.330357	0.242291	0.106054	-0.0308597	-0.0279536	0.230769	-0.0845987	0.392097	0.127528	0.176433	0.0479317
	3.875	0.123905	0.227202	0.657382	0.201814	0	0.124453	-0.00864553	0.492386	0.571581	-0.186064	0.191681	0.0995509	0.0550562	0.0781945	0.0926387	0.0240042	-0.075421	-0.0229938	0.0886209	0.343859	0.163198	-0.0201401	0.176955	0.652778	-0.0720318	0.31163	0.202834	0.144603	0.586777	0.148328	0.542092	-0.00406339	0.289881	0.685039	0.104143	-0.0824578	0.382889	0.553571	0.242291	0.187322	0.116091	0.393987	-0.025641	0.0238612	0.189463	0.173483	0.176433	-0.214708
	3.925	0.123905	0.304482	0.627537	0.428571	0.142857	0.124453	0.135447	0.274837	-0.0694444	0.110452	0.079258	0.249251	-0.0573034	0.0781945	0.0926387	0.0240042	0.0660818	-0.0689814	0.0536619	0.425877	-0.00109529	-0.0201401	0.670782	-0.0416667	0.126677	0.22973	0.291408	0.185336	0.27686	0.269909	0.403803	-0.00406339	0.442049	0.685039	0.552072	0.0448902	0.467041	0.404762	0.264238	0.26859	0.116091	0.183017	0.487179	0.132321	0.392097	0.173483	0.176433	-0.083388
	3.975	0.249061	0.381762	0.597692	-0.0249433	0.142857	-0.000625391	0.135447	0.419869	-0.0694444	0.110452	0.079258	0.398952	0.167416	0.109981	0.0048295	-0.00237404	-0.0188199	0.0229938	0.0886209	0.425877	0.0536692	-0.0201401	0.423868	0.652778	0.226031	0.10688	0.0256864	0.226069	0.586777	0.0267477	0.472947	0.0230259	0.289881	0.640045	-0.119821	0.108564	0.382889	0.702381	0.154505	0.187322	-0.0308597	0.288502	0.230769	0.349241	-0.0131712	0.173483	0.176433	-0.083388
	4.025	-0.00125156	0.304482	0.637485	0.54195	0	0.124453	0.135447	0.202321	0.144231	0.406968	-0.0331647	-0.0501497	0.167416	0.141767	0.0048295	0.0240042	0.0377812	0.160957	-0.0162559	0.220832	0.163198	0.330123	0.341564	-0.0416667	-0.0720318	0.27068	0.11426	0.185336	0.690083	0.0267477	0.403803	-0.00406339	0.594218	0.460067	0.104143	-0.0187838	0.495091	0.479167	0.242291	0.0247867	0.116091	0.393987	0.487179	0.0238612	0.392097	0.0815717	-0.0769718	0.179251
	4.075	0.123905	0.536321	0.657382	0.201814	0	0.124453	-0.152738	0.274837	0.357906	-0.186064	0.416526	-0.0501497	0.0550562	0.0146217	-0.0537099	0.0503825	-0.075421	-0.0689814	0.018703	0.507894	0.327492	0.154991	0.423868	-0.0416667	0.126677	0.27068	0.0256864	0.185336	0.380165	0.51307	0.576664	-0.00406339	0.391326	0.640045	0.328108	-0.0187838	0.43899	0.553571	0.154505	0.26859	0.116091	0.288502	0.230769	0.0238612	-0.0131712	0.219439	0.113082	0.310571
	4.125	0.123905	0.381762	0.637485	0.655329	0	-0.000625391	-0.00864553	0.274837	0.144231	0.110452	0.079258	0.0995509	0.167416	0.0464081	0.121908	0.0240042	0.0377812	0.206944	0.0886209	0.30285	0.217963	-0.0201401	0.341564	0.652778	0.126677	0.31163	0.468556	0.10387	0.380165	0.269909	0.334659	-0.00406339	0.442049	0.685039	0.104143	0.108564	0.326788	0.330357	0.176451	0.106054	0.409993	0.288502	0.487179	0.457701	0.189463	0.173483	0.0497308	-0.083388
	4.175	0.123905	0.149923	0.66733	0.0884354	0	0.124453	-0.00864553	0.492386	0.144231	-0.186064	0.079258	0.548653	0.279775	0.0146217	0.0340992	-0.00237404	0.00948068	0.160957	-0.0162559	0.261841	0.108434	-0.0201401	0.506173	0.305556	0.126677	0.35258	0.379982	0.10387	0.483471	0.269909	0.576664	-0.00406339	0.492772	0.415073	0.328108	-0.0824578	0.43899	0.479167	0.330078	0.106054	-0.0308597	0.288502	-0.025641	0.132321	0.189463	0.173483	0.303136	0.0479317
	4.225	0.249061	0.227202	0.597692	-0.0249433	0.285714	0.124453	0.279539	0.274837	0.357906	0.406968	0.416526	0.249251	0.167416	0.0464081	0.0048295	0.0240042	0.00948068	0.0229938	-0.0162559	0.138815	-0.00109529	-0.0201401	0.176955	-0.0416667	-0.0720318	0.14783	0.55713	0.0224033	0.27686	0.148328	0.438375	-0.00406339	0.340604	0.460067	0.328108	0.0448902	0.41094	0.85119	0.220345	0.187322	0.116091	0.0775316	-0.025641	-0.0845987	0.189463	0.265395	0.0497308	-0.083388
	4.275	-0.00125156	0.149923	0.557899	0.201814	0.428571	-0.000625391	0.279539	0.129804	-0.0694444	0.25871	0.079258	-0.0501497	0.279775	-0.0171647	0.0048295	0.0767607	0.0377812	-0.0689814	0.018703	0.343859	-0.00109529	-0.0201401	0.423868	-0.0416667	0.325385	0.27068	0.202834	0.185336	0.27686	0.148328	0.403803	-0.00406339	0.492772	0.460067	0.328108	-0.0824578	0.467041	0.404762	0.242291	0.26859	0.116091	0.183017	-0.025641	0.0238612	-0.0131712	0.0815717	0.0497308	0.0479317
	4.325	0.123905	0.381762	0.597692	0.0884354	0.142857	0.124453	0.423631	0.202321	0.144231	-0.0378058	-0.0331647	0.398952	-0.0573034	-0.0171647	0.0340992	0.0240042	-0.0188199	0.160957	0.0536619	0.343859	0.217963	-0.0201401	0.835391	0.652778	0.0273224	0.27068	-0.0628875	0.226069	0.27686	0.148328	0.472947	0.0230259	0.340604	0.505062	0.552072	0.235912	0.467041	0.627976	0.264238	-0.0564811	-0.0308597	0.0775316	0.230769	0.132321	-0.0131712	0.311351	-0.0769718	-0.214708
	4.375	-0.00125156	0.381762	0.647433	0.315193	0	0.124453	-0.00864553	0.347353	0.571581	0.110452	-0.0331647	0.398952	0.167416	0.0464081	0.0633689	-0.00237404	0.00948068	-0.0229938	-0.0162559	0.343859	0.272727	-0.0201401	0.0946502	0.652778	0.0273224	0.22973	0.645704	0.10387	0.27686	0.391489	0.403803	-0.00406339	0.442049	0.505062	0.104143	0.108564	0.43899	0.553571	0.220345	0.431126	0.116091	0.499473	0.487179	0.0238612	-0.0131712	0.0815717	0.113082	0.0479317
	4.425	0.123905	0.459042	0.677278	0.54195	0	-0.000625391	0.279539	0.129804	0.357906	0.110452	0.304103	0.398952	0.0550562	0.109981	0.0340992	0.0240042	0.0943823	0.160957	0.018703	0.179824	0.108434	-0.0201401	0.670782	0.652778	-0.0720318	0.22973	0.202834	0.266802	0.380165	0.148328	0.576664	-0.00406339	0.391326	0.505062	0.104143	0.235912	0.354839	0.404762	0.198398	0.0247867	0.116091	0.0775316	0.487179	0.132321	0.189463	0.311351	-0.0136205	-0.083388
	4.475	0.249061	0.304482	0.60764	0.315193	0.428571	-0.000625391	0.135447	0.129804	-0.0694444	-0.0378058	0.304103	0.0995509	-0.0573034	0.173554	0.0048295	-0.00237404	-0.103722	-0.0229938	0.018703	0.425877	0.0536692	-0.0201401	0.670782	-0.0416667	0.0273224	0.27068	0.379982	0.144603	0.483471	0.0267477	0.403803	0.0501151	0.289881	0.505062	-0.119821	0.0448902	0.467041	0.181548	0.198398	0.26859	0.116091	0.0775316	0.487179	0.0238612	-0.0131712	0.173483	0.113082	-0.214708
	4.525	0.249061	0.304482	0.687226	-0.0249433	0	0.124453	0.135447	0.347353	-0.0694444	0.406968	0.191681	0.398952	0.167416	-0.048951	-0.0537099	0.0503825	0.0660818	0.206944	0.018703	0.466885	0.163198	-0.0201401	0.588477	-0.0416667	-0.0720318	0.22973	-0.0628875	0.10387	0.380165	0.148328	0.438375	-0.00406339	0.442049	0.685039	-0.119821	0.172238	0.43899	0.702381	0.264238	0.187322	-0.0308597	0.288502	0.230769	0.0238612	0.392097	0.265395	0.239785	-0.083388
	4.575	0.123905	0.304482	0.627537	0.315193	0.428571	0.124453	0.423631	0.564902	0.357906	0.555226	0.304103	0.249251	0.167416	0.0464081	0.0926387	0.0240042	0.00948068	0.0229938	0.018703	0.425877	0.327492	0.154991	0.259259	0.305556	0.0273224	0.35258	0.202834	0.144603	0.483471	0.0267477	0.438375	0.0230259	0.391326	0.685039	0.328108	0.0448902	0.467041	0.330357	0.330078	0.106054	-0.0308597	0.0775316	0.230769	-0.0845987	0.189463	0.173483	0.113082	0.0479317
	4.625	0.123905	0.149923	0.677278	0.0884354	0.285714	0.124453	0.423631	0.492386	-0.0694444	-0.0378058	0.079258	0.0995509	0.279775	0.0781945	0.0340992	-0.00237404	-0.0471204	0.114969	0.018703	0.343859	0.108434	0.154991	0.341564	-0.0416667	0.0273224	0.27068	0.468556	0.144603	0.380165	0.0267477	0.472947	0.0230259	0.239158	0.775028	-0.119821	-0.0824578	0.523142	0.553571	0.176451	0.0247867	-0.0308597	0.0775316	-0.025641	0.349241	-0.0131712	0.127528	0.303136	-0.083388
	4.675	0.123905	0.536321	0.657382	-0.0249433	0.285714	0.124453	-0.00864553	0.129804	-0.0694444	0.25871	0.191681	0.548653	0.0550562	0.0464081	0.0633689	0.0240042	0.0943823	0.160957	-0.0162559	0.138815	0.163198	0.154991	0.423868	0.652778	0.126677	0.18878	0.0256864	0.226069	0.483471	0.391489	0.403803	0.0230259	0.492772	0.550056	0.104143	0.0448902	0.551192	0.553571	0.220345	0.187322	0.263042	0.183017	-0.025641	0.0238612	0.189463	0.173483	0.0497308	-0.083388
	4.725	0.123905	0.381762	0.60764	-0.0249433	0	-0.000625391	-0.00864553	0.347353	0.357906	0.25871	0.191681	0.249251	0.0550562	0.109981	0.0048295	0.0240042	-0.0188199	0.0689814	0.018703	0.507894	0.0536692	-0.0201401	0.423868	0.652778	0.0273224	0.22973	0.11426	0.185336	0.586777	0.269909	0.334659	0.0230259	0.594218	0.370079	0.552072	0.108564	0.382889	0.85119	0.220345	0.26859	-0.0308597	0.183017	0.230769	0.349241	-0.0131712	0.127528	-0.0136205	-0.083388
	4.775	0.123905	0.304482	0.647433	0.428571	0.142857	-0.000625391	0.279539	0.347353	0.357906	0.555226	0.191681	0.249251	0.279775	0.0146217	0.0048295	0.0240042	-0.0188199	0.114969	0.018703	0.220832	0.382256	-0.0201401	0.506173	0.305556	0.0273224	0.0659296	0.202834	0.0631365	0.27686	0.391489	0.334659	0.0230259	0.289881	0.595051	0.552072	-0.0187838	0.523142	0.553571	0.286185	0.0247867	0.116091	0.288502	0.230769	0.0238612	0.189463	0.0815717	0.0497308	0.0479317
	4.825	-0.00125156	0.304482	0.637485	0.0884354	0.285714	0.124453	0.135447	0.202321	0.144231	-0.0378058	0.079258	0.0995509	0.279775	0.237127	0.0633689	-0.00237404	0.0377812	-0.0229938	0.0536619	0.138815	-0.0558598	-0.0201401	0.0946502	0.305556	0.0273224	0.27068	0.11426	0.185336	0.380165	0.391489	0.265514	-0.00406339	0.492772	0.775028	0.328108	-0.0187838	0.41094	0.330357	0.198398	0.0247867	0.263042	0.0775316	0.230769	0.0238612	-0.0131712	0.311351	0.113082	-0.083388
	4.875	0.123905	0.227202	0.657382	0.0884354	0	0.374609	0.279539	0.274837	0.144231	-0.334322	-0.0331647	0.398952	0.167416	0.0781945	0.0633689	0.0240042	-0.0188199	0.160957	0.0536619	0.671929	0.108434	-0.0201401	0.341564	0.305556	0.126677	0.31163	0.291408	0.144603	0.173554	0.0267477	0.576664	-0.00406339	0.289881	0.550056	0.328108	0.0448902	0.579243	0.330357	0.176451	0.512393	-0.0308597	0.183017	-0.025641	0.0238612	0.594732	0.127528	0.176433	0.0479317
	4.925	0.123905	0.227202	0.60764	0.0884354	0.142857	0.124453	-0.00864553	0.347353	0.144231	-0.0378058	-0.0331647	0.249251	0.0550562	0.237127	0.0048295	-0.00237404	0.0943823	0.0229938	0.018703	-0.0662292	0.217963	-0.0201401	0.423868	-0.0416667	0.0273224	0.22973	0.11426	0.144603	0.380165	0.0267477	0.369231	-0.00406339	0.289881	0.820022	-0.119821	0.0448902	0.382889	0.702381	0.176451	0.106054	0.409993	0.183017	-0.025641	-0.0845987	0.797366	0.173483	0.113082	-0.214708
	4.975	-0.00125156	0.690881	0.627537	0.201814	0	0.124453	-0.152738	-0.0152284	0.357906	0.110452	-0.0331647	0.249251	0.167416	0.141767	0.0340992	0.0240042	-0.0188199	-0.0689814	0.018703	0.261841	0.217963	-0.0201401	0.506173	-0.0416667	0.424739	0.27068	0.11426	0.0631365	0.27686	0.269909	0.438375	-0.00406339	0.442049	0.820022	0.104143	0.0448902	0.43899	0.330357	0.308131	0.106054	0.116091	0.183017	0.230769	-0.0845987	-0.0131712	0.173483	0.0497308	0.310571
	5.025	0.249061	0.227202	0.647433	0.201814	0.285714	-0.000625391	-0.00864553	0.274837	0.144231	0.406968	0.191681	0.249251	0.167416	0.0781945	-0.0829797	-0.0287523	-0.075421	0.114969	0.0536619	0.220832	0.272727	-0.0201401	0.423868	0.305556	0.226031	0.31163	0.468556	0.226069	0.27686	0.0267477	0.438375	0.0230259	0.391326	0.730034	0.104143	0.0448902	0.523142	0.702381	0.308131	0.26859	-0.0308597	0.0775316	0.487179	0.349241	-0.0131712	0.127528	0.0497308	-0.346028
	5.075	0.123905	0.613601	0.637485	0.315193	0.285714	-0.000625391	-0.00864553	0.637418	0.144231	0.25871	0.079258	0.249251	-0.0573034	0.109981	0.121908	-0.00237404	-0.0471204	0.252932	0.0536619	0.30285	-0.00109529	-0.0201401	0.176955	-0.0416667	-0.0720318	0.27068	0.55713	0.144603	0.27686	0.0267477	0.438375	0.0230259	0.239158	0.730034	0.328108	0.0448902	0.382889	0.330357	0.242291	0.187322	0.116091	0.0775316	0.230769	0.132321	-0.0131712	0.173483	0.239785	-0.083388
	5.125	0.249061	0.536321	0.647433	-0.0249433	0.142857	0.124453	0.279539	0.274837	-0.0694444	0.25871	0.191681	0.0995509	0.0550562	0.20534	0.0340992	0.0767607	0.00948068	0.114969	0.0536619	0.179824	0.272727	-0.0201401	0.588477	0.305556	0.0273224	0.22973	0.202834	0.226069	0.483471	0.269909	0.438375	-0.00406339	0.442049	0.550056	0.104143	-0.0187838	0.354839	0.404762	0.198398	0.187322	0.263042	0.393987	-0.025641	0.566161	0.189463	0.127528	0.0497308	-0.214708
	5.175	-0.00125156	0.149923	0.677278	0.428571	0.285714	0.374609	-0.152738	0.274837	-0.0694444	-0.0378058	-0.0331647	-0.0501497	0.0550562	0.141767	0.0340992	0.0240042	-0.0471204	0.114969	0.0536619	0.220832	0.0536692	-0.0201401	0.259259	0.305556	0.0273224	0.18878	0.291408	0.144603	0.27686	0.0267477	0.265514	-0.00406339	0.442049	0.820022	0.104143	0.299586	0.41094	0.479167	0.176451	0.106054	-0.0308597	0.0775316	0.230769	-0.0845987	0.392097	0.311351	0.239785	-0.083388
	5.225	-0.00125156	0.304482	0.627537	0.0884354	0.285714	0.249531	-0.00864553	0.274837	-0.0694444	-0.0378058	0.304103	0.398952	0.0550562	0.0464081	0.0340992	0.0240042	-0.103722	0.160957	0.018703	0.384868	0.0536692	-0.0201401	0.670782	-0.0416667	-0.0720318	0.31163	0.0256864	0.0631365	0.483471	0.0267477	0.403803	-0.00406339	0.695663	0.685039	0.328108	0.108564	0.467041	0.330357	0.352025	-0.0564811	-0.0308597	0.393987	0.230769	0.132321	0.392097	0.219439	0.0497308	0.179251
	5.275	-0.00125156	0.459042	0.687226	0.315193	0.285714	0.124453	0.135447	0.202321	0.571581	-0.0378058	-0.0331647	0.0995509	0.167416	0.173554	0.0633689	-0.00237404	0.0660818	-0.0229938	0.018703	0.097806	0.272727	0.154991	0.341564	0.305556	0.126677	0.31163	0.379982	0.226069	0.0702479	0.0267477	0.576664	0.0501151	0.289881	0.775028	0.552072	-0.0187838	0.467041	0.479167	0.176451	0.0247867	0.116091	0.183017	-0.025641	0.457701	-0.0131712	0.265395	0.113082	-0.083388
	5.325	0.249061	0.381762	0.577795	-0.0249433	0.285714	-0.000625391	-0.00864553	0.202321	0.144231	0.555226	0.191681	0.398952	-0.0573034	0.0146217	0.0340992	-0.0287523	0.0943823	-0.0229938	-0.0162559	0.138815	0.163198	-0.0201401	0.259259	-0.0416667	0.0273224	0.22973	0.202834	0.226069	0.27686	0.148328	0.438375	0.0230259	0.340604	0.640045	0.328108	0.235912	0.467041	0.553571	0.286185	0.106054	-0.0308597	0.393987	0.230769	-0.0845987	0.189463	0.0815717	0.176433	0.0479317
	5.375	-0.00125156	0.227202	0.567847	-0.0249433	0.142857	0.249531	-0.00864553	0.274837	-0.0694444	-0.0378058	-0.0331647	0.0995509	-0.0573034	0.20534	0.0048295	0.0240042	-0.0188199	0.160957	-0.0162559	0.179824	0.163198	0.154991	0.506173	-0.0416667	-0.0720318	0.27068	0.202834	0.144603	0.380165	0.148328	0.438375	-0.00406339	0.289881	0.460067	0.104143	0.108564	0.607293	0.702381	0.308131	0.26859	-0.0308597	0.0775316	-0.025641	0.349241	0.392097	0.173483	-0.0136205	-0.214708
	5.425	0.123905	0.072643	0.66733	0.315193	0	0.249531	-0.00864553	0.129804	0.357906	-0.186064	0.079258	0.398952	0.279775	-0.048951	-0.0244402	-0.0287523	-0.075421	0.252932	0.0536619	0.343859	-0.0558598	-0.0201401	0.341564	-0.0416667	0.0273224	0.22973	0.379982	0.144603	0.483471	0.148328	0.369231	-0.00406339	0.695663	0.505062	0.552072	-0.0187838	0.326788	0.479167	0.198398	0.187322	0.409993	0.393987	0.230769	-0.0845987	0.392097	0.173483	0.0497308	-0.346028
	5.475	0.249061	0.227202	0.647433	0.201814	0.142857	-0.000625391	-0.152738	0.419869	-0.0694444	-0.0378058	0.079258	0.0995509	0.279775	0.237127	0.0926387	0.0767607	0.0660818	0.160957	0.018703	0.343859	0.163198	-0.0201401	0.176955	0.305556	0.126677	0.18878	0.379982	0.144603	0.173554	0.269909	0.403803	0.0230259	0.340604	0.775028	0.552072	-0.0187838	0.523142	0.553571	0.264238	0.106054	0.409993	-0.0279536	0.230769	0.0238612	0.189463	0.127528	0.176433	0.179251
	5.525	-0.00125156	0.381762	0.657382	0.428571	0.142857	-0.000625391	-0.00864553	0.202321	-0.0694444	-0.186064	0.191681	0.398952	0.0550562	0.109981	0.0048295	0.0240042	-0.103722	0.0229938	-0.0162559	0.343859	0.272727	-0.0201401	0.0946502	-0.0416667	-0.0720318	0.31163	0.468556	-0.0183299	0.483471	0.269909	0.576664	0.0230259	0.340604	0.640045	0.552072	0.108564	0.495091	0.627976	0.330078	0.512393	-0.0308597	0.393987	0.487179	0.0238612	-0.0131712	0.219439	0.113082	-0.214708
	5.575	-0.00125156	0.459042	0.617589	0.315193	0.285714	-0.000625391	0.279539	0.564902	0.144231	0.110452	0.079258	0.249251	0.0550562	0.0464081	0.0048295	-0.00237404	0.0377812	-0.0229938	-0.0162559	0.179824	0.108434	0.154991	0.259259	-0.0416667	0.0273224	0.18878	0.202834	0.144603	0.27686	0.269909	0.369231	-0.00406339	0.391326	0.955006	0.104143	-0.0187838	0.495091	0.255952	0.242291	0.106054	-0.0308597	0.393987	0.230769	0.0238612	-0.0131712	0.0815717	0.113082	-0.214708
	5.625	0.123905	0.613601	0.627537	0.0884354	0.142857	0.249531	0.135447	0.202321	-0.0694444	0.110452	0.191681	0.249251	-0.0573034	0.0781945	-0.112249	-0.0551306	-0.075421	-0.0229938	0.018703	0.179824	0.0536692	-0.0201401	0.259259	0.305556	-0.0720318	0.22973	0.0256864	0.185336	0.380165	0.148328	0.369231	0.0501151	0.442049	0.595051	0.104143	0.108564	0.467041	0.553571	0.242291	0.106054	-0.0308597	-0.0279536	0.230769	0.0238612	0.189463	0.219439	0.176433	0.441891
	5.675	-0.00125156	0.381762	0.677278	0.768707	0.142857	-0.000625391	-0.152738	0.274837	0.144231	-0.186064	-0.0331647	0.249251	0.167416	0.109981	0.0340992	-0.00237404	0.00948068	0.0229938	0.0886209	0.261841	0.163198	0.154991	0.423868	-0.0416667	0.0273224	0.22973	0.291408	0.266802	0.27686	0.0267477	0.438375	-0.00406339	0.391326	0.370079	0.104143	-0.0824578	0.467041	0.404762	0.308131	0.0247867	0.409993	0.499473	-0.025641	0.457701	0.189463	0.173483	0.176433	0.0479317
	5.725	-0.00125156	0.381762	0.657382	0.201814	0.285714	0.249531	0.135447	0.129804	0.144231	0.25871	0.191681	-0.0501497	-0.0573034	0.141767	0.121908	0.0503825	-0.075421	0.0689814	-0.0162559	0.097806	0.163198	0.154991	0.670782	-0.0416667	0.0273224	0.35258	0.202834	0.185336	0.380165	0.51307	0.334659	-0.00406339	0.492772	0.730034	0.104143	0.0448902	0.41094	0.255952	0.264238	0.187322	0.409993	0.393987	0.487179	0.240781	0.392097	0.173483	0.239785	-0.083388
	5.775	0.123905	0.149923	0.736968	-0.0249433	0.285714	-0.000625391	-0.00864553	0.274837	-0.0694444	-0.334322	-0.0331647	0.0995509	0.0550562	0.0464081	-0.0829797	-0.00237404	-0.0188199	-0.114969	0.0886209	0.425877	0.217963	0.330123	0.176955	0.652778	-0.0720318	0.27068	0.11426	0.10387	0.483471	0.148328	0.369231	-0.00406339	0.391326	0.775028	0.104143	0.108564	0.41094	0.702381	0.110611	0.26859	0.409993	0.183017	0.230769	0.457701	-0.0131712	0.219439	0.366487	-0.214708
	5.825	0.374218	0.304482	0.637485	0.315193	0.142857	0.124453	0.135447	0.202321	0.144231	0.110452	0.191681	0.249251	0.279775	0.0464081	0.0048295	0.0240042	-0.132022	0.252932	0.018703	0.30285	0.382256	-0.0201401	0.588477	0.652778	-0.0720318	0.18878	0.0256864	0.0631365	0.27686	0.0267477	0.576664	0.0230259	0.340604	1	0.776036	-0.0187838	0.523142	0.404762	0.352025	0.0247867	-0.0308597	0.288502	-0.025641	0.0238612	0.189463	0.0815717	0.176433	-0.214708
	5.875	0.249061	0.459042	0.637485	0.0884354	0.142857	-0.000625391	-0.00864553	0.347353	-0.0694444	-0.186064	0.079258	0.548653	0.0550562	0.237127	-0.0244402	-0.0287523	-0.0471204	-0.0229938	-0.0162559	0.343859	0.108434	-0.0201401	0.341564	-0.0416667	0.126677	0.31163	0.0256864	0.226069	0.173554	-0.0948328	0.300086	0.0230259	0.0869896	0.550056	0.328108	0.108564	0.326788	0.404762	0.220345	-0.0564811	0.263042	0.183017	0.230769	-0.0845987	0.189463	0.311351	0.176433	0.0479317
	5.925	-0.00125156	0.072643	0.60764	-0.0249433	0.285714	0.374609	-0.00864553	0.347353	0.144231	0.110452	0.079258	0.398952	-0.0573034	0.141767	0.0633689	-0.0287523	-0.132022	-0.0229938	0.018703	0.220832	0.163198	0.154991	0.176955	-0.0416667	-0.0720318	0.14783	0.291408	0.185336	0.586777	0.391489	0.403803	0.0230259	0.543495	0.640045	0.328108	0.108564	0.607293	0.553571	0.286185	0.349858	0.263042	0.393987	-0.025641	-0.0845987	0.189463	0.0356158	0.113082	0.0479317
	5.975	0.123905	0.227202	0.627537	0.201814	0	0.249531	0.135447	0.202321	-0.0694444	-0.0378058	0.191681	0.249251	0.167416	0.0464081	0.0340992	0.0767607	0.122683	0.160957	0.018703	0.261841	0.0536692	-0.0201401	0.341564	0.305556	-0.0720318	0.31163	0.11426	0.226069	0.0702479	-0.0948328	0.334659	0.0230259	0.188435	0.460067	0.328108	0.299586	0.523142	0.404762	0.220345	0.106054	0.263042	0.0775316	0.230769	-0.0845987	-0.0131712	0.265395	0.303136	-0.083388
	6.025	-0.00125156	0.072643	0.637485	-0.0249433	0.142857	0.124453	0.135447	0.202321	0.357906	0.25871	0.079258	0.0995509	0.167416	0.237127	-0.0537099	-0.00237404	0.00948068	-0.0229938	-0.0162559	0.30285	-0.0558598	-0.0201401	0.506173	0.652778	0.325385	0.14783	0.291408	0.10387	0.173554	0.148328	0.611236	0.0230259	0.543495	0.550056	0.104143	0.0448902	0.467041	0.627976	0.264238	0.187322	0.263042	-0.0279536	0.74359	0.0238612	0.189463	-0.102252	0.176433	-0.214708
	6.075	-0.00125156	0.227202	0.547951	0.315193	0.142857	0.249531	-0.00864553	0.274837	0.144231	0.25871	0.079258	0.249251	0.0550562	0.0146217	0.0633689	0.0503825	0.00948068	0.0229938	0.0536619	0.179824	0.217963	0.154991	0.506173	-0.0416667	0.226031	0.39353	0.379982	0.144603	0.173554	0.0267477	0.265514	-0.00406339	0.340604	0.730034	-0.119821	-0.0824578	0.495091	0.255952	0.264238	0.349858	0.116091	0.0775316	-0.025641	0.132321	0.189463	0.265395	0.113082	-0.214708
	6.125	0.374218	0.690881	0.60764	-0.0249433	0.142857	0.124453	0.567723	0.129804	0.144231	-0.186064	0.304103	0.398952	-0.0573034	0.0781945	-0.0829797	-0.0287523	-0.0471204	-0.0689814	-0.0162559	0.138815	0.217963	-0.0201401	0.259259	-0.0416667	0.126677	0.14783	0.202834	0.10387	0.380165	0.0267477	0.507519	-0.00406339	0.594218	0.685039	0.328108	0.0448902	0.41094	0.553571	0.176451	0.106054	0.116091	0.0775316	0.230769	0.240781	-0.0131712	0.173483	0.176433	-0.083388
	6.175	-0.00125156	0.536321	0.617589	0.428571	0.142857	-0.000625391	-0.00864553	0.274837	0.144231	0.110452	-0.0331647	0.398952	-0.0573034	0.0781945	0.0340992	0.0767607	0.0377812	-0.0229938	0.018703	0.343859	-0.00109529	0.154991	0.423868	1	0.126677	0.10688	0.11426	0.10387	-0.0330579	0.148328	0.300086	0.0230259	0.340604	0.505062	0.552072	-0.0187838	0.523142	0.702381	0.220345	0.187322	0.263042	0.0775316	-0.025641	-0.0845987	0.392097	0.173483	0.113082	-0.214708
	6.225	-0.00125156	-0.00463679	0.637485	0.201814	0	-0.000625391	-0.00864553	0.274837	-0.0694444	-0.186064	0.079258	0.0995509	-0.0573034	0.0781945	-0.0537099	-0.00237404	-0.075421	-0.0689814	0.018703	0.220832	0.108434	0.154991	0.506173	-0.0416667	0.0273224	0.22973	0.202834	0.226069	0.380165	0.0267477	0.403803	-0.00406339	0.543495	0.685039	0.104143	0.235912	0.523142	0.479167	0.308131	0.106054	0.116091	0.0775316	0.230769	0.132321	-0.0131712	0.173483	0.239785	0.0479317
	6.275	0.123905	0.613601	0.597692	0.428571	0	-0.000625391	-0.152738	0.274837	0.144231	0.25871	0.304103	0.0995509	0.167416	0.109981	0.0633689	0.0503825	-0.075421	-0.114969	0.0536619	0.138815	0.108434	-0.0201401	0.423868	-0.0416667	-0.0720318	0.43448	0.202834	0.348269	0.380165	0.148328	0.542092	0.0230259	0.340604	0.640045	0.104143	0.0448902	0.523142	0.404762	0.308131	0.187322	0.409993	0.393987	-0.025641	0.132321	-0.0131712	0.173483	0.0497308	-0.214708
	6.325	-0.00125156	0.304482	0.597692	0.0884354	0.428571	0.499687	-0.00864553	0.419869	0.144231	0.110452	0.079258	-0.0501497	0.0550562	0.0781945	0.0048295	0.0767607	-0.0188199	0.0229938	-0.0162559	0.220832	0.0536692	-0.0201401	0.506173	-0.0416667	0.126677	0.10688	0.202834	0.10387	0.27686	0.0267477	0.369231	-0.00406339	0.188435	0.505062	-0.119821	0.235912	0.467041	0.181548	0.220345	0.26859	-0.0308597	0.183017	-0.025641	-0.0845987	-0.0131712	0.219439	0.303136	-0.346028
	6.375	-0.00125156	0.227202	0.647433	0.0884354	0.142857	0.124453	0.279539	0.274837	0.144231	-0.186064	0.191681	0.0995509	0.0550562	0.141767	-0.0244402	-0.0551306	-0.103722	0.206944	-0.0162559	0.261841	0.108434	-0.0201401	0.259259	0.652778	0.126677	0.31163	0.11426	0.10387	0.380165	0.148328	0.645808	0.0230259	0.492772	0.775028	0.104143	0.172238	0.579243	0.404762	0.395918	0.349858	0.263042	0.393987	0.230769	0.0238612	-0.0131712	0.0356158	-0.0136205	-0.083388
	6.425	0.123905	0.227202	0.647433	-0.0249433	0.142857	0.499687	0.279539	0.0572879	-0.0694444	0.851742	0.079258	0.0995509	0.0550562	0.141767	0.0048295	0.0503825	0.0660818	-0.114969	0.018703	0.343859	0.163198	0.154991	0.259259	-0.0416667	0.226031	0.35258	0.11426	0.0224033	0.380165	0.0267477	0.265514	-0.00406339	0.289881	0.505062	0.104143	0.235912	0.41094	0.404762	0.198398	0.106054	-0.0308597	0.183017	0.487179	-0.0845987	0.392097	0.265395	0.239785	0.0479317
	6.475	0.123905	0.227202	0.60764	0.0884354	0	0.124453	0.135447	0.202321	0.144231	-0.0378058	0.079258	0.398952	-0.0573034	0.173554	-0.0537099	-0.0287523	-0.075421	-0.114969	0.0886209	0.261841	0.0536692	-0.0201401	0.341564	0.305556	0.0273224	0.18878	0.202834	0.307536	0.27686	0.148328	0.611236	0.0230259	0.492772	0.640045	1	-0.0187838	0.354839	0.181548	0.198398	0.106054	0.263042	0.499473	0.230769	0.132321	-0.0131712	-0.056296	-0.140323	0.0479317
	6.525	0.123905	0.304482	0.577795	0.0884354	0.285714	0.124453	0.135447	0.202321	-0.0694444	0.110452	0.191681	0.0995509	-0.0573034	0.0464081	0.0926387	-0.00237404	-0.075421	0.0229938	0.0536619	0.384868	0.0536692	-0.0201401	0.588477	-0.0416667	-0.0720318	0.27068	0.379982	0.0224033	0.173554	-0.0948328	0.369231	0.0230259	0.289881	0.595051	0.104143	0.172238	0.495091	0.553571	0.242291	0.349858	-0.0308597	0.183017	0.230769	0.240781	-0.0131712	0.173483	-0.0136205	0.0479317
	6.575	-0.00125156	0.459042	0.597692	0.0884354	0.142857	0.374609	-0.152738	0.274837	0.144231	0.406968	-0.0331647	0.249251	0.167416	0.109981	0.0048295	0.0240042	0.0377812	0.0229938	-0.0162559	0.343859	0.0536692	-0.0201401	0.835391	-0.0416667	0.0273224	0.22973	0.379982	0.185336	0.483471	0.148328	0.334659	-0.00406339	0.64494	0.775028	0.552072	0.0448902	0.298738	0.85119	0.264238	0.349858	0.409993	0.183017	-0.025641	0.132321	0.189463	0.357307	0.113082	-0.214708
	6.625	0.123905	0.304482	0.627537	0.201814	0	0.124453	-0.00864553	0.0572879	0.357906	0.406968	0.079258	0.548653	0.167416	0.109981	-0.0244402	-0.00237404	-0.075421	0.0689814	0.018703	0.466885	0.0536692	-0.0201401	0.506173	-0.0416667	0.126677	0.22973	0.379982	0.0631365	0.27686	0.269909	0.334659	0.0230259	0.492772	0.595051	0.328108	0.0448902	0.579243	0.702381	0.242291	0.349858	0.263042	0.393987	1	-0.0845987	0.189463	0.173483	0.176433	-0.214708
	6.675	0.374218	0.536321	0.66733	0.0884354	0.142857	0.249531	0.135447	0.274837	0.144231	-0.0378058	0.191681	0.398952	-0.0573034	0.0781945	0.0926387	0.0503825	-0.0471204	-0.0229938	0.018703	0.507894	0.327492	-0.0201401	0.0946502	0.652778	-0.0720318	0.22973	0.11426	0.0631365	0.0702479	0.148328	0.542092	0.0230259	0.391326	0.460067	0.328108	-0.0187838	0.382889	0.776786	0.286185	0.26859	0.116091	0.288502	0.74359	0.240781	0.189463	0.127528	0.176433	0.0479317
	6.725	0.249061	0.613601	0.647433	0.428571	0.285714	0.124453	0.279539	0.202321	0.357906	0.110452	0.079258	0.398952	-0.0573034	0.0781945	-0.112249	-0.0287523	-0.0188199	0.0229938	-0.0162559	0.220832	0.108434	-0.0201401	0.423868	-0.0416667	0.0273224	0.10688	0.11426	0.10387	0.483471	-0.0948328	0.611236	-0.00406339	0.340604	0.505062	0.552072	-0.0187838	0.523142	0.404762	0.373971	0.431126	0.116091	0.183017	-0.025641	0.0238612	0.189463	0.0815717	0.113082	0.179251
	6.775	0.123905	0.304482	0.617589	-0.0249433	0.571429	0.124453	0.135447	0.202321	-0.0694444	0.406968	0.079258	-0.0501497	0.0550562	0.173554	0.0926387	-0.00237404	0.0660818	0.114969	0.0536619	0.097806	0.108434	0.154991	0.588477	0.305556	0.226031	0.39353	-0.0628875	0.10387	0.0702479	0.0267477	0.576664	-0.00406339	0.442049	0.595051	0.104143	0.299586	0.43899	0.404762	0.176451	0.349858	0.116091	0.183017	0.487179	0.566161	-0.0131712	0.127528	0.113082	-0.083388
	6.825	-0.00125156	0.304482	0.557899	0.428571	0	-0.000625391	-0.152738	0.274837	0.144231	-0.0378058	-0.0331647	0.249251	-0.0573034	0.237127	-0.0537099	-0.00237404	-0.103722	0.0689814	0.018703	0.220832	0.163198	0.154991	0.259259	-0.0416667	0.226031	0.31163	0.11426	0.0224033	0.586777	-0.0948328	0.542092	-0.00406339	0.340604	0.685039	0.104143	0.0448902	0.43899	0.404762	0.308131	0.26859	0.116091	0.183017	0.487179	0.0238612	-0.0131712	0.173483	-0.0136205	-0.083388
	6.875	0.123905	0.304482	0.627537	0.315193	0	-0.000625391	-0.152738	0.492386	0.357906	0.406968	0.191681	0.0995509	0.167416	0.109981	0.0340992	0.0503825	0.00948068	-0.0229938	0.018703	0.425877	0.0536692	-0.0201401	0.506173	0.305556	0.424739	0.27068	-0.0628875	0.144603	0.0702479	0.269909	0.334659	-0.00406339	0.594218	0.640045	-0.119821	0.0448902	0.523142	0.404762	0.308131	0.26859	-0.0308597	0.288502	0.230769	-0.0845987	0.392097	-0.0103401	-0.0136205	-0.083388
	6.925	0.249061	0.304482	0.717071	0.0884354	0	0.249531	0.279539	0.129804	-0.0694444	-0.334322	-0.0331647	0.249251	0.167416	0.173554	0.151178	0.0503825	0.0660818	0.114969	-0.0162559	0.425877	0.0536692	-0.0201401	0.423868	-0.0416667	-0.0720318	0.14783	0.11426	0.10387	0.173554	-0.0948328	0.576664	0.0230259	0.442049	0.685039	0.552072	0.108564	0.41094	0.702381	0.242291	0.187322	0.116091	0.183017	0.487179	0.349241	0.189463	0.219439	0.303136	-0.346028
	6.975	-0.00125156	0.536321	0.617589	0.315193	0.571429	0.249531	0.279539	0.419869	0.144231	-0.186064	0.079258	0.0995509	0.167416	0.109981	0.0048295	-0.0551306	-0.103722	0.0229938	0.0536619	0.261841	0.327492	-0.0201401	0.176955	0.305556	0.0273224	0.31163	0.0256864	0.10387	0.483471	-0.0948328	0.334659	0.0230259	0.391326	0.460067	0.104143	-0.0187838	0.382889	0.627976	0.286185	0.187322	-0.0308597	0.0775316	-0.025641	-0.0845987	-0.0131712	0.127528	-0.0769718	0.0479317
	7.025	0.249061	0.613601	0.617589	0.201814	0.142857	-0.000625391	0.279539	0.129804	0.357906	0.25871	0.079258	0.548653	0.0550562	0.109981	0.0340992	-0.00237404	0.00948068	0.0689814	0.018703	0.425877	0.163198	-0.0201401	0.423868	0.652778	0.0273224	0.10688	0.0256864	0.144603	-0.0330579	-0.0948328	0.438375	0.0230259	0.391326	0.820022	0.104143	0.172238	0.43899	0.330357	0.286185	0.0247867	0.116091	0.288502	0.487179	0.0238612	0.189463	0.219439	0.0497308	0.310571
	7.075	-0.00125156	1	0.627537	0.201814	0.142857	0.124453	-0.00864553	0.274837	0.144231	-0.0378058	0.079258	0.548653	0.0550562	0.0781945	-0.0829797	0.0240042	-0.0188199	0.0229938	-0.0162559	0.671929	0.0536692	0.505254	0.341564	-0.0416667	0.0273224	0.35258	0.202834	0.226069	0.0702479	0.269909	0.714952	-0.00406339	0.289881	0.415073	-0.119821	-0.0187838	0.523142	0.627976	0.308131	0.26859	-0.0308597	0.288502	-0.025641	0.240781	-0.0131712	0.0815717	0.303136	-0.214708
	7.125	-0.00125156	0.536321	0.647433	-0.0249433	0.142857	0.124453	-0.00864553	0.129804	0.357906	0.25871	0.079258	0.548653	0.0550562	0.0781945	0.0633689	-0.00237404	-0.103722	-0.0689814	-0.0162559	0.097806	0.0536692	-0.0201401	0.341564	-0.0416667	0.126677	0.22973	0.202834	0.144603	0.27686	-0.0948328	0.403803	0.0230259	0.492772	0.415073	0.328108	0.108564	0.43899	0.479167	0.242291	0.106054	0.116091	0.183017	-0.025641	-0.0845987	-0.0131712	0.265395	0.0497308	-0.214708
	7.175	0.249061	0.304482	0.577795	0.428571	0.142857	0.124453	-0.00864553	0.274837	-0.0694444	-0.186064	-0.0331647	-0.0501497	0.0550562	0.141767	0.0340992	0.0503825	0.122683	-0.114969	-0.0162559	0.343859	-0.110624	-0.0201401	0.506173	0.305556	-0.0720318	0.18878	0.11426	0.144603	0.27686	0.269909	0.472947	0.0230259	0.239158	0.505062	0.104143	0.172238	0.326788	0.776786	0.242291	0.106054	0.263042	-0.0279536	0.230769	-0.0845987	0.189463	0.0356158	0.0497308	0.0479317
	7.225	0.249061	0.381762	0.577795	0.428571	0	-0.000625391	-0.00864553	0.129804	0.357906	-0.334322	0.079258	0.548653	0.167416	0.0781945	0.0340992	-0.00237404	-0.075421	0.114969	0.0536619	0.30285	0.327492	-0.0201401	0.341564	-0.0416667	-0.0720318	0.22973	0.11426	0.185336	0.27686	0.0267477	0.472947	0.0230259	0.340604	0.775028	0.776036	-0.0824578	0.43899	0.553571	0.308131	0.106054	0.116091	0.0775316	-0.025641	0.132321	0.189463	0.127528	0.113082	0.0479317
	7.275	-0.00125156	0.304482	0.637485	0.201814	0.142857	0.374609	0.279539	0.274837	-0.0694444	-0.186064	0.079258	0.249251	-0.0573034	0.0781945	0.0048295	0.0240042	0.0377812	0.114969	0.018703	0.507894	-0.0558598	0.154991	0.506173	-0.0416667	0.126677	0.27068	0.11426	0.10387	0.0702479	0.148328	0.472947	-0.00406339	0.492772	0.550056	0.104143	0.0448902	0.495091	0.330357	0.308131	0.187322	0.703894	0.0775316	-0.025641	0.132321	-0.0131712	0.219439	-0.0136205	-0.083388
	7.325	0.123905	0.227202	0.657382	0.201814	0.142857	-0.000625391	0.279539	0.129804	-0.0694444	0.110452	-0.0331647	0.398952	-0.0573034	0.237127	-0.112249	-0.0287523	-0.0471204	0.0689814	-0.0162559	0.179824	0.327492	0.330123	0.341564	-0.0416667	0.0273224	0.31163	0.0256864	0.10387	0.483471	-0.0948328	0.369231	-0.00406339	0.289881	0.685039	0.104143	0.172238	0.579243	0.255952	0.264238	0.187322	0.409993	0.0775316	0.230769	0.132321	0.189463	0.219439	0.239785	-0.083388
	7.375	-0.00125156	0.381762	0.597692	0.315193	0	0.124453	0.279539	0.274837	0.144231	-0.0378058	0.079258	-0.0501497	-0.0573034	0.237127	0.0048295	-0.00237404	-0.0471204	0.160957	-0.0162559	0.30285	0.163198	-0.0201401	0.176955	-0.0416667	0.126677	0.27068	0.11426	0.10387	0.173554	0.391489	0.472947	0.0230259	0.442049	0.415073	0.104143	0.172238	0.467041	0.925595	0.286185	0.0247867	0.409993	0.393987	0.487179	0.0238612	0.189463	0.0815717	0.176433	0.0479317
	7.425	-0.00125156	0.304482	0.577795	0.0884354	0.142857	-0.000625391	0.135447	0.0572879	0.144231	0.25871	0.191681	0.398952	-0.0573034	0.0781945	0.0048295	0.0240042	0.179284	-0.0229938	0.018703	0.220832	0.163198	-0.0201401	0.506173	0.305556	0.0273224	-0.0159705	0.11426	0.226069	0.380165	0.269909	0.403803	0.0501151	0.188435	0.640045	0.104143	-0.0824578	0.495091	0.330357	0.242291	0.349858	0.409993	0.0775316	0.230769	-0.0845987	0.189463	0.127528	0.366487	-0.346028
	7.475	0.123905	0.459042	0.597692	0.201814	0	0.249531	0.135447	0.129804	0.144231	0.110452	0.304103	0.0995509	0.392135	0.173554	-0.0244402	0.0240042	-0.132022	-0.0689814	0.018703	0.138815	-0.0558598	-0.0201401	0.259259	0.305556	-0.0720318	0.18878	0.468556	0.185336	0.173554	0.0267477	0.507519	0.0230259	0.289881	0.460067	0.328108	0.108564	0.495091	0.479167	0.330078	0.0247867	0.116091	0.0775316	-0.025641	0.0238612	0.189463	0.173483	0.113082	-0.083388
	7.525	0.499374	0.536321	0.637485	0.315193	0.285714	-0.000625391	-0.00864553	0.129804	0.144231	-0.0378058	-0.0331647	-0.0501497	0.167416	0.0781945	0.0926387	-0.00237404	0.0377812	0.0689814	-0.0162559	0.220832	0.108434	-0.0201401	0.423868	-0.0416667	0.126677	0.31163	0.11426	0.10387	0.173554	0.148328	0.369231	0.0230259	0.391326	0.685039	0.104143	0.108564	0.41094	0.181548	0.264238	0.106054	0.116091	0.393987	-0.025641	-0.0845987	0.392097	0.127528	0.303136	-0.346028
	7.575	0.123905	0.613601	0.597692	0.0884354	0.285714	-0.000625391	0.135447	0.202321	-0.0694444	-0.334322	0.079258	0.249251	-0.0573034	0.0146217	-0.112249	-0.0287523	-0.075421	-0.0229938	0.018703	0.30285	0.217963	0.330123	0.588477	-0.0416667	-0.0720318	0.14783	0.11426	0.226069	0.380165	0.148328	0.438375	0.0501151	0.492772	0.640045	0.328108	-0.0187838	0.523142	0.479167	0.330078	0.106054	0.263042	0.0775316	0.230769	0.240781	-0.0131712	0.0815717	0.176433	-0.083388
	7.625	0.249061	0.381762	0.60764	0.0884354	0	0.124453	0.135447	0.0572879	0.357906	1	0.079258	0.249251	0.0550562	0.0464081	0.0340992	0.0767607	0.0377812	0.0689814	0.0536619	0.097806	0.0536692	-0.0201401	0.176955	0.305556	-0.0720318	0.27068	0.202834	0.0224033	0.27686	0.269909	0.300086	-0.00406339	0.340604	0.640045	-0.119821	-0.0187838	0.382889	1	0.330078	0.187322	-0.0308597	0.0775316	0.230769	0.457701	-0.0131712	0.219439	0.113082	-0.214708
	7.675	0.123905	0.613601	0.528054	0.54195	0.285714	0.124453	0.135447	0.202321	-0.0694444	-0.186064	-0.0331647	0.0995509	-0.0573034	0.0464081	0.0340992	0.0240042	-0.160323	0.160957	-0.0162559	0.30285	0.163198	-0.0201401	0.341564	-0.0416667	-0.0720318	0.14783	0.202834	0.185336	0.27686	-0.0948328	0.472947	0.0230259	0.239158	0.685039	-0.119821	-0.0187838	0.495091	0.553571	0.198398	0.26859	0.116091	0.183017	-0.025641	0.240781	0.392097	-0.0103401	0.239785	-0.083388
	7.725	-0.00125156	0.381762	0.657382	0.315193	0	0.499687	-0.00864553	0.0572879	-0.0694444	0.110452	0.079258	0.398952	0.279775	0.20534	-0.0537099	-0.0287523	0.00948068	0.0229938	0.018703	0.343859	-0.00109529	0.154991	0.423868	-0.0416667	0.226031	0.27068	0.202834	0.226069	0.0702479	-0.0948328	0.403803	-0.00406339	0.188435	0.685039	0.552072	0.172238	0.382889	0.479167	0.308131	0.26859	-0.0308597	0.393987	0.230769	0.240781	0.189463	0.311351	0.303136	-0.083388
	7.775	0.123905	0.304482	0.657382	0.655329	0.285714	0.249531	0.279539	0.347353	0.144231	0.110452	0.191681	0.398952	0.167416	0.0146217	0.0340992	-0.0287523	0.00948068	0.0689814	0.018703	0.138815	0.108434	-0.0201401	0.341564	-0.0416667	-0.0720318	0.0659296	0.291408	0.185336	0.173554	0.0267477	0.403803	-0.00406339	0.289881	0.595051	0.104143	0.0448902	0.43899	0.627976	0.330078	0.26859	0.263042	0.0775316	-0.025641	0.0238612	0.189463	0.0356158	0.113082	0.179251
	7.825	0.123905	0.381762	0.528054	0.315193	0.285714	0.124453	0.279539	0.347353	-0.0694444	-0.0378058	0.416526	0.398952	-0.0573034	0.0464081	0.0048295	0.0503825	-0.075421	-0.0689814	-0.0162559	0.425877	-0.0558598	0.154991	0.423868	-0.0416667	0.0273224	0.39353	0.0256864	0.0224033	0.0702479	0.148328	0.542092	0.0501151	0.340604	0.685039	0.104143	-0.0824578	0.467041	0.479167	0.308131	0.187322	-0.0308597	0.0775316	-0.025641	0.132321	-0.0131712	0.127528	0.239785	0.0479317
	7.875	-0.00125156	0.381762	0.617589	-0.0249433	0.142857	-0.000625391	0.135447	0.202321	0.144231	-0.0378058	0.191681	-0.0501497	0.0550562	0.0781945	0.0926387	0.0503825	0.0660818	0.0689814	0.0886209	0.30285	0.217963	0.154991	0.506173	-0.0416667	0.126677	0.18878	0.291408	0.144603	0.483471	0.269909	0.369231	0.0501151	0.340604	0.595051	0.776036	0.0448902	0.551192	0.702381	0.264238	0.187322	0.116091	0.499473	-0.025641	0.132321	0.392097	0.127528	0.113082	-0.214708
	7.925	0.249061	0.149923	0.677278	0.201814	0.142857	0.249531	0.135447	0.129804	-0.0694444	0.406968	-0.0331647	0.548653	0.0550562	0.0781945	-0.0537099	-0.0287523	-0.0188199	-0.160957	-0.0162559	0.30285	0.163198	-0.0201401	0.341564	-0.0416667	0.126677	0.22973	0.11426	0.144603	0.0702479	-0.0948328	0.472947	-0.00406339	0.289881	0.640045	-0.119821	0.0448902	0.43899	0.776786	0.417865	-0.0564811	0.263042	0.183017	0.230769	0.0238612	0.189463	0.265395	0.303136	-0.214708
	7.975	-0.00125156	0.227202	0.60764	0.0884354	0.571429	0.374609	0.135447	0.274837	0.144231	-0.334322	-0.0331647	0.398952	0.0550562	0.109981	0.0340992	0.0240042	0.0660818	-0.160957	-0.0162559	0.220832	0.108434	-0.0201401	0.423868	-0.0416667	-0.0720318	0.35258	0.291408	0.10387	0.380165	0.0267477	0.403803	-0.00406339	0.188435	0.685039	0.104143	-0.0187838	0.495091	0.330357	0.286185	0.187322	0.116091	0.183017	-0.025641	0.349241	0.189463	0.173483	0.239785	0.441891
	8.025	-0.00125156	0.690881	0.617589	0.315193	0.142857	0.374609	0.135447	0.0572879	0.144231	-0.0378058	0.079258	0.249251	0.0550562	0.0781945	-0.0537099	-0.00237404	-0.0188199	0.0229938	0.018703	0.261841	-0.00109529	0.154991	0.753086	0.305556	-0.0720318	0.14783	0.55713	0.185336	0.173554	0.63465	0.438375	0.0501151	0.137712	0.595051	0.104143	0.0448902	0.495091	0.255952	0.198398	0.106054	0.116091	0.0775316	0.487179	0.132321	0.189463	0.0815717	-0.140323	-0.083388
	8.075	0.499374	0.304482	0.577795	-0.0249433	0.428571	-0.000625391	0.423631	0.202321	-0.0694444	0.406968	0.079258	0.0995509	0.279775	0.109981	0.0340992	0.0240042	-0.0188199	0.0229938	0.018703	0.384868	0.108434	-0.0201401	0.588477	-0.0416667	0.0273224	0.35258	-0.0628875	0.266802	0.380165	0.0267477	0.472947	-0.00406339	0.188435	0.685039	0.104143	-0.0187838	0.495091	0.330357	0.242291	0.187322	0.263042	0.183017	-0.025641	0.240781	-0.0131712	0.173483	0.0497308	0.0479317
	8.125	-0.00125156	0.381762	0.617589	0.768707	0	-0.000625391	0.135447	0.347353	-0.0694444	-0.0378058	0.416526	0.249251	0.0550562	0.20534	-0.0537099	-0.00237404	-0.0188199	-0.0229938	0.0536619	0.343859	-0.00109529	-0.0201401	0.259259	-0.0416667	0.126677	0.27068	0.202834	0.10387	0.380165	0.0267477	0.507519	0.0230259	0.289881	0.505062	0.104143	0.108564	0.41094	0.553571	0.286185	0.349858	0.116091	0.288502	-0.025641	0.132321	-0.0131712	0.173483	-0.0136205	0.0479317
	8.175	0.123905	0.304482	0.587744	0.315193	0.142857	0.124453	-0.152738	0.347353	-0.0694444	0.406968	0.416526	0.249251	0.167416	0.109981	-0.0244402	-0.0287523	-0.160323	-0.0229938	-0.0162559	0.384868	0.163198	0.154991	0.341564	0.305556	0.226031	0.14783	0.11426	0.10387	0.380165	0.391489	0.472947	0.0230259	0.492772	0.595051	0.328108	0.172238	0.43899	0.330357	0.264238	0.106054	0.409993	0.0775316	0.230769	0.132321	0.189463	0.173483	0.366487	-0.214708
	8.225	0.249061	0.304482	0.597692	0.201814	0.285714	-0.000625391	-0.00864553	0.274837	0.144231	-0.0378058	-0.0331647	0.249251	0.0550562	0.141767	0.0048295	-0.00237404	-0.0471204	-0.114969	0.0536619	0.0567972	0.0536692	-0.0201401	0.176955	-0.0416667	0.325385	0.27068	0.202834	0.144603	0.27686	0.0267477	0.403803	0.0230259	0.239158	0.820022	-0.119821	0.36326	0.495091	0.479167	0.264238	0.26859	0.116091	-0.0279536	-0.025641	-0.0845987	-0.0131712	0.219439	0.176433	0.179251
	8.275	0.123905	0.149923	0.547951	-0.0249433	0.142857	-0.000625391	0.135447	0.274837	0.144231	0.406968	0.191681	0.249251	0.167416	0.0464081	-0.0537099	-0.0551306	-0.0188199	0.0689814	0.018703	0.425877	0.217963	0.330123	0.423868	-0.0416667	0.226031	0.35258	0.202834	0.0224033	0.380165	0.269909	0.438375	-0.00406339	0.289881	0.640045	-0.119821	-0.0187838	0.495091	0.627976	0.373971	0.187322	0.116091	0.499473	-0.025641	0.349241	-0.0131712	0.0815717	0.366487	0.0479317
	8.325	-0.00125156	0.304482	0.587744	0.315193	0.571429	0.374609	-0.152738	0.202321	0.357906	-0.334322	0.079258	-0.0501497	0.167416	0.109981	0.0340992	0.0240042	-0.0188199	0.0689814	0.018703	0.343859	0.0536692	0.154991	0.588477	-0.0416667	0.0273224	0.22973	0.0256864	0.10387	0.27686	-0.0948328	0.265514	-0.00406339	0.391326	0.640045	0.328108	-0.0187838	0.467041	0.404762	0.264238	0.187322	0.116091	0.183017	-0.025641	-0.0845987	-0.0131712	0.127528	-0.0136205	-0.214708
	8.375	-0.00125156	0.381762	0.597692	0.0884354	0	-0.000625391	0.279539	0.274837	0.357906	0.406968	0.079258	0.249251	0.167416	0.173554	-0.0829797	-0.0287523	0.0377812	-0.0689814	0.0536619	0.343859	-0.00109529	-0.0201401	0.588477	0.305556	0.0273224	0.0659296	-0.151461	0.226069	0.173554	0.0267477	0.403803	-0.00406339	0.239158	0.685039	0.104143	0.0448902	0.551192	0.404762	0.286185	0.106054	0.116091	0.288502	-0.025641	-0.0845987	0.392097	0.173483	0.113082	-0.214708
	8.425	-0.00125156	0.536321	0.627537	0.201814	0	0.124453	0.279539	0.129804	-0.0694444	-0.186064	0.079258	0.249251	0.167416	0.0781945	-0.0244402	0.0240042	0.00948068	-0.114969	-0.0162559	0.261841	0.0536692	-0.0201401	0.506173	-0.0416667	0.226031	0.27068	-0.151461	0.185336	0.173554	0.148328	0.472947	-0.00406339	0.340604	0.640045	0.104143	0.108564	0.41094	0.404762	0.286185	0.593661	-0.0308597	0.288502	0.487179	0.132321	0.189463	0.0815717	0.303136	-0.083388
	8.475	-0.00125156	0.536321	0.587744	0.0884354	0.285714	0.249531	0.279539	0.347353	-0.0694444	0.110452	0.079258	0.698353	0.0550562	0.141767	0.0340992	0.0767607	-0.0188199	-0.160957	0.0536619	0.179824	0.0536692	-0.0201401	0.423868	0.305556	0.0273224	0.22973	0.11426	0.144603	0.0702479	0.0267477	0.576664	-0.00406339	0.442049	0.865017	0.328108	0.0448902	0.41094	0.330357	0.264238	0.187322	-0.0308597	0.288502	0.230769	0.240781	0.392097	0.127528	0.113082	-0.214708
	8.525	0.123905	0.227202	0.547951	0.315193	0.571429	0.249531	0.135447	0.0572879	-0.0694444	-0.0378058	0.079258	0.0995509	0.0550562	0.20534	-0.0829797	-0.00237404	-0.0188199	-0.0689814	0.0536619	0.30285	0.382256	-0.0201401	0.341564	-0.0416667	0.126677	0.31163	0.202834	0.0631365	0.173554	0.0267477	0.507519	0.0230259	0.391326	0.415073	-0.119821	0.0448902	0.495091	0.553571	0.352025	0.26859	0.263042	0.393987	0.74359	0.132321	0.594732	0.0815717	0.0497308	-0.083388
	8.575	0.249061	0.072643	0.617589	0.201814	0.142857	0.374609	0.135447	0.129804	0.144231	0.555226	0.079258	0.249251	0.0550562	0.141767	0.0048295	0.0240042	0.0660818	-0.0229938	0.0536619	0.466885	0.0536692	-0.0201401	0.670782	0.305556	0.0273224	0.14783	0.291408	0.266802	0.173554	0.148328	0.403803	-0.00406339	0.391326	0.595051	0.552072	0.108564	0.579243	0.776786	0.330078	0.106054	0.116091	0.0775316	0.487179	0.0238612	-0.0131712	0.0815717	-0.140323	0.310571
	8.625	0.123905	0.690881	0.597692	-0.0249433	0.571429	0.249531	0.135447	0.202321	0.144231	0.406968	0.191681	-0.0501497	-0.0573034	0.141767	0.0633689	-0.0551306	-0.0188199	-0.114969	-0.0162559	0.425877	0.108434	-0.0201401	0.341564	0.305556	0.126677	0.18878	0.0256864	0.10387	0.27686	0.0267477	0.334659	0.0230259	0.188435	0.460067	1	0.172238	0.467041	0.85119	0.286185	0.431126	0.263042	0.0775316	0.230769	-0.0845987	-0.0131712	0.265395	0.176433	0.0479317
	8.675	-0.00125156	0.536321	0.547951	0.428571	0.142857	-0.000625391	0.135447	0.202321	0.144231	-0.186064	-0.0331647	0.0995509	0.0550562	0.173554	0.0048295	0.0503825	0.0377812	-0.0229938	0.018703	0.0157884	0.0536692	-0.0201401	0.506173	0.305556	-0.0720318	0.0659296	0.0256864	0.307536	0.380165	0.0267477	0.507519	0.0501151	0.391326	0.640045	-0.119821	-0.0187838	0.551192	0.404762	0.330078	0.0247867	0.409993	0.0775316	-0.025641	-0.0845987	0.594732	0.173483	0.366487	0.0479317
	8.725	0.123905	0.459042	0.528054	-0.0249433	0.142857	0.124453	0.567723	0.202321	-0.0694444	0.406968	0.304103	0.0995509	0.0550562	0.20534	0.0340992	-0.0287523	0.0377812	0.114969	-0.0162559	0.179824	0.0536692	-0.0201401	0.0123457	-0.0416667	0.0273224	0.22973	0.291408	0.10387	0.173554	0.269909	0.438375	0.0501151	0.239158	0.640045	-0.119821	0.108564	0.298738	0.627976	0.330078	0.26859	0.116091	0.0775316	0.487179	0.132321	-0.0131712	0.173483	-0.0136205	0.441891
	8.775	0.123905	0.381762	0.617589	0.201814	0.142857	0.124453	0.279539	0.274837	0.144231	0.555226	0.191681	-0.0501497	0.0550562	0.0146217	-0.0244402	-0.0287523	-0.0471204	-0.160957	-0.0162559	0.384868	0.217963	-0.0201401	0.259259	-0.0416667	0.226031	0.27068	0.202834	0.185336	0.27686	0.0267477	0.472947	-0.00406339	0.289881	0.640045	0.104143	0.108564	0.43899	0.404762	0.286185	0.26859	0.116091	0.393987	-0.025641	0.240781	-0.0131712	0.0815717	0.113082	0.179251
	8.825	0.123905	0.381762	0.567847	0.201814	0.142857	-0.000625391	0.567723	0.274837	-0.0694444	0.110452	-0.0331647	0.548653	0.0550562	0.109981	0.0048295	0.0767607	-0.0471204	0.160957	0.0886209	0.343859	-0.00109529	0.330123	0.341564	-0.0416667	-0.0720318	0.22973	0.202834	0.226069	0.27686	-0.0948328	0.507519	0.0230259	0.239158	0.505062	-0.119821	0.108564	0.467041	0.479167	0.308131	0.431126	-0.0308597	-0.0279536	0.230769	0.132321	0.189463	0.127528	-0.0769718	0.0479317
	8.875	-0.00125156	0.381762	0.557899	-0.0249433	0.142857	0.124453	0.135447	0.202321	0.144231	0.555226	-0.0331647	0.0995509	0.0550562	0.0781945	-0.0244402	0.0240042	-0.075421	0.0229938	0.018703	0.138815	0.217963	-0.0201401	0.506173	-0.0416667	0.226031	0.18878	0.11426	0.0631365	0.0702479	0.0267477	0.472947	0.0230259	0.289881	0.505062	0.328108	0.299586	0.551192	0.181548	0.286185	0.187322	-0.0308597	0.0775316	0.230769	-0.0845987	-0.0131712	0.0815717	0.113082	-0.214708
	8.925	0.123905	0.768161	0.577795	0.315193	0.285714	-0.000625391	-0.00864553	0.129804	-0.0694444	-0.186064	0.079258	0.0995509	-0.0573034	0.109981	0.121908	-0.00237404	0.0660818	-0.114969	-0.0162559	0.30285	0.0536692	-0.0201401	0.176955	-0.0416667	0.0273224	0.31163	0.55713	0.307536	0.27686	-0.0948328	0.542092	-0.00406339	0.442049	0.505062	1	-0.0187838	0.495091	0.107143	0.286185	0.187322	-0.0308597	0.499473	0.487179	0.0238612	-0.0131712	0.0815717	-0.0136205	-0.214708
	8.975	0.123905	0.227202	0.60764	-0.0249433	0.285714	-0.000625391	0.135447	0.274837	0.144231	-0.334322	0.191681	0.249251	0.0550562	0.0781945	-0.112249	0.0240042	-0.103722	-0.0229938	0.018703	0.30285	0.108434	0.330123	0.588477	-0.0416667	-0.0720318	0.10688	0.202834	0.226069	0.0702479	0.148328	0.334659	0.0230259	0.289881	0.505062	0.552072	-0.0824578	0.467041	0.404762	0.286185	0.512393	0.116091	0.183017	0.487179	-0.0845987	-0.0131712	0.219439	0.113082	0.0479317
	9.025	0.123905	0.459042	0.577795	0.201814	0.142857	-0.000625391	-0.152738	0.0572879	-0.0694444	0.25871	0.079258	-0.0501497	-0.0573034	0.332486	0.0340992	-0.00237404	0.00948068	0.0689814	-0.0162559	0.261841	-0.0558598	0.154991	0.259259	-0.0416667	-0.0720318	0.27068	0.11426	0.10387	0.0702479	-0.0948328	0.403803	0.0230259	0.391326	0.460067	0.328108	0.172238	0.551192	0.553571	0.417865	0.187322	-0.0308597	0.288502	-0.025641	0.0238612	-0.0131712	0.0815717	0.303136	0.0479317
	9.075	0.249061	0.227202	0.567847	0.315193	0	0.124453	0.135447	0.274837	-0.0694444	0.25871	-0.0331647	0.698353	0.0550562	0.300699	-0.0829797	-0.0551306	-0.075421	-0.0689814	-0.0162559	0.466885	-0.0558598	-0.0201401	0.341564	0.305556	-0.0720318	0.14783	0.0256864	0.144603	0.173554	0.0267477	0.438375	0.0230259	0.340604	0.595051	-0.119821	-0.0187838	0.495091	0.479167	0.264238	0.512393	-0.0308597	0.288502	0.230769	0.132321	0.392097	0.219439	0.239785	-0.214708
	9.125	-0.00125156	0.381762	0.617589	0.428571	0.142857	0.249531	0.279539	0.347353	0.144231	-0.186064	0.191681	-0.0501497	-0.0573034	0.109981	0.0048295	-0.00237404	-0.0188199	0.0229938	-0.0162559	0.220832	0.108434	0.330123	0.341564	-0.0416667	0.0273224	0.18878	0.11426	0.0631365	0.27686	0.0267477	0.576664	-0.00406339	0.391326	0.595051	0.104143	0.0448902	0.41094	0.702381	0.308131	0.512393	0.116091	0.288502	0.230769	0.132321	-0.0131712	-0.0103401	0.239785	0.441891
	9.175	-0.00125156	0.536321	0.587744	-0.0249433	0.142857	0.374609	0.135447	0.564902	0.571581	0.555226	0.079258	0.249251	0.0550562	-0.0171647	-0.0244402	-0.00237404	0.00948068	0.206944	-0.0162559	0.179824	0.217963	-0.0201401	0.341564	-0.0416667	-0.0720318	0.27068	0.202834	0.0631365	0.173554	0.148328	0.472947	0.0230259	0.289881	0.415073	0.552072	0.0448902	0.523142	0.553571	0.220345	0.187322	0.409993	0.499473	-0.025641	0.132321	-0.0131712	0.449219	0.176433	-0.346028
	9.225	0.249061	0.381762	0.627537	0.315193	0.285714	0.124453	-0.00864553	0.274837	-0.0694444	0.25871	0.079258	0.548653	0.167416	0.0464081	-0.0244402	-0.00237404	0.0943823	0.0229938	-0.0162559	0.466885	0.108434	-0.0201401	0.0946502	0.305556	0.226031	0.27068	0.0256864	0.144603	-0.0330579	0.0267477	0.472947	0.0501151	0.442049	0.460067	0.328108	0.108564	0.495091	0.553571	0.373971	0.187322	0.263042	0.183017	0.230769	0.0238612	0.594732	-0.0103401	0.176433	-0.083388
	9.275	0.123905	0.381762	0.597692	0.315193	0.142857	0.249531	-0.152738	0.274837	0.144231	0.25871	0.079258	0.398952	0.0550562	0.0464081	-0.0537099	-0.00237404	0.00948068	0.0229938	-0.0162559	0.30285	0.0536692	-0.0201401	0.423868	0.305556	-0.0720318	0.0659296	0.202834	0.10387	-0.0330579	0.0267477	0.369231	0.0230259	0.391326	0.415073	0.328108	0.172238	0.467041	0.404762	0.286185	0.431126	0.116091	-0.0279536	0.230769	0.457701	0.189463	0.127528	0.113082	0.0479317
	9.325	-0.00125156	0.304482	0.518106	0.0884354	0.428571	0.124453	-0.152738	0.0572879	0.144231	-0.0378058	0.079258	-0.0501497	0.0550562	0.0781945	-0.0829797	0.103139	-0.0188199	-0.0689814	-0.0162559	0.097806	0.217963	-0.0201401	0.259259	0.305556	0.126677	0.39353	0.379982	0.0224033	0.0702479	-0.0948328	0.403803	-0.00406339	0.391326	0.505062	-0.119821	0.235912	0.551192	0.404762	0.373971	0.187322	0.116091	0.499473	-0.025641	-0.0845987	0.189463	0.0356158	0.113082	-0.083388
	9.375	0.249061	0.381762	0.547951	0.201814	0.285714	0.249531	-0.00864553	0.0572879	0.357906	0.25871	0.079258	0.0995509	-0.0573034	0.109981	0.121908	-0.00237404	0.00948068	0.0689814	-0.0162559	0.30285	0.0536692	0.154991	0.670782	-0.0416667	0.0273224	0.27068	0.202834	0.266802	0.380165	0.0267477	0.369231	0.0230259	0.188435	0.595051	0.328108	0.0448902	0.43899	0.479167	0.373971	0.106054	0.116091	0.0775316	-0.025641	0.132321	0.392097	0.173483	0.303136	-0.083388
	9.425	0.123905	0.459042	0.567847	0.315193	0.142857	-0.000625391	0.279539	0.129804	0.357906	0.406968	0.416526	0.249251	-0.0573034	0.173554	-0.0244402	0.0503825	0.0660818	-0.0689814	0.0536619	0.220832	0.108434	-0.0201401	0.176955	0.652778	-0.0720318	0.10688	0.291408	0.144603	0.27686	0.0267477	0.369231	0.0230259	0.137712	0.460067	0.104143	-0.0187838	0.467041	0.181548	0.286185	0.106054	0.116091	0.288502	-0.025641	0.132321	-0.0131712	0.173483	0.0497308	-0.214708
	9.475	0.123905	0.227202	0.597692	0.428571	0.142857	0.124453	0.135447	0.274837	-0.0694444	0.25871	-0.0331647	0.398952	-0.0573034	0.141767	0.0048295	-0.00237404	0.00948068	-0.0229938	-0.0162559	0.097806	0.108434	-0.0201401	0.423868	-0.0416667	0.126677	0.31163	0.291408	0.185336	0.173554	0.148328	0.542092	0.0501151	0.188435	0.505062	0.328108	0.108564	0.495091	0.627976	0.220345	0.26859	0.116091	0.0775316	0.487179	0.0238612	-0.0131712	-0.0103401	0.0497308	0.0479317
	9.525	0.123905	0.227202	0.567847	0.0884354	0.428571	-0.000625391	-0.00864553	0.347353	0.144231	0.25871	-0.0331647	0.249251	0.167416	-0.0171647	0.121908	0.0503825	0.00948068	0.0229938	-0.0162559	0.384868	0.0536692	0.330123	0.423868	-0.0416667	-0.0720318	0.31163	0.468556	0.10387	0.0702479	0.0267477	0.300086	0.0230259	0.492772	0.28009	0.552072	0.235912	0.382889	0.404762	0.330078	0.512393	0.116091	0.499473	-0.025641	0.349241	0.189463	0.0815717	-0.0136205	-0.083388
	9.575	0.374218	0.459042	0.528054	0.0884354	0.142857	0.124453	-0.00864553	0.129804	0.144231	0.25871	-0.0331647	-0.0501497	0.0550562	0.0464081	0.0048295	-0.0287523	-0.0471204	-0.0229938	0.018703	0.097806	0.163198	0.154991	0.341564	-0.0416667	-0.0720318	0.10688	-0.0628875	0.185336	0.483471	0.148328	0.438375	-0.00406339	0.340604	0.685039	0.328108	-0.0187838	0.41094	0.330357	0.308131	0.349858	0.409993	0.183017	0.230769	0.457701	0.189463	0.127528	0.113082	0.179251
	9.625	0.123905	0.149923	0.60764	0.428571	0.142857	0.249531	0.135447	0.274837	-0.0694444	0.25871	-0.0331647	0.249251	-0.0573034	0.141767	0.0340992	0.0240042	0.00948068	-0.206944	0.018703	0.548903	0.163198	-0.0201401	0.423868	-0.0416667	-0.0720318	0.14783	0.202834	0.266802	0.173554	0.0267477	0.472947	0.0230259	0.442049	0.505062	-0.119821	0.172238	0.523142	0.702381	0.286185	0.512393	-0.0308597	0.0775316	-0.025641	0.132321	-0.0131712	0.0815717	0.176433	-0.214708
	9.675	-0.00125156	0.613601	0.597692	0.428571	0.142857	0.499687	-0.152738	0.202321	0.144231	0.555226	-0.0331647	0.249251	0.167416	0.0781945	-0.112249	-0.0551306	-0.0188199	-0.160957	-0.0162559	0.220832	0.108434	-0.0201401	0.506173	-0.0416667	0.0273224	0.43448	0.291408	-0.0183299	0.27686	-0.0948328	0.576664	-0.00406339	0.492772	0.640045	0.552072	-0.0187838	0.382889	0.255952	0.242291	0.106054	-0.0308597	0.499473	0.230769	0.0238612	-0.0131712	0.173483	0.0497308	-0.214708
	9.725	0.249061	0.536321	0.518106	0.315193	0.142857	-0.000625391	-0.00864553	0.0572879	-0.0694444	-0.186064	0.191681	0.0995509	0.0550562	0.141767	0.0048295	0.0240042	0.0377812	-0.0229938	0.018703	0.30285	0.108434	0.154991	0.341564	-0.0416667	-0.0720318	0.0659296	0.202834	0.266802	0.173554	0.0267477	0.438375	-0.00406339	0.289881	0.415073	0.328108	0.172238	0.467041	0.479167	0.373971	0.26859	-0.0308597	0.0775316	0.230769	0.0238612	-0.0131712	0.0356158	-0.0769718	0.704531
	9.775	0.123905	0.304482	0.577795	-0.0249433	0.142857	-0.000625391	-0.00864553	0.274837	0.144231	0.406968	0.191681	0.0995509	0.0550562	0.141767	0.180448	-0.0287523	0.00948068	0.160957	-0.0162559	0.261841	0.0536692	-0.0201401	0.259259	0.305556	0.126677	0.18878	0.0256864	0.185336	-0.0330579	-0.0948328	0.369231	0.0501151	0.391326	0.595051	-0.119821	0.108564	0.43899	0.85119	0.308131	0.187322	0.116091	0.183017	0.230769	-0.0845987	-0.0131712	0.311351	-0.0136205	0.0479317
	9.825	0.123905	0.459042	0.60764	0.315193	0.142857	0.124453	0.279539	0.0572879	0.144231	0.406968	0.079258	0.398952	0.0550562	0.0464081	-0.0829797	-0.0551306	0.00948068	-0.0689814	0.0886209	0.384868	0.0536692	0.154991	0.259259	0.305556	0.126677	0.27068	0.11426	0.0631365	0.0702479	0.269909	0.472947	0.0230259	0.391326	0.505062	0.328108	0.0448902	0.467041	0.553571	0.286185	0.187322	0.263042	0.0775316	0.487179	0.240781	-0.0131712	-0.0103401	-0.0769718	0.179251
	9.875	0.249061	0.768161	0.587744	-0.0249433	0	0.499687	-0.00864553	-0.0152284	0.144231	-0.186064	0.079258	-0.0501497	0.167416	0.0781945	0.0340992	-0.00237404	-0.103722	0.0229938	-0.0162559	0.179824	0.272727	-0.0201401	0.588477	-0.0416667	0.0273224	0.18878	0.202834	0.185336	0.0702479	0.148328	0.438375	0.0230259	0.188435	0.415073	0.104143	0.172238	0.43899	0.85119	0.286185	0.431126	-0.0308597	0.0775316	0.230769	0.0238612	-0.0131712	0.219439	0.113082	-0.214708
	9.925	-0.00125156	0.459042	0.528054	-0.0249433	0.142857	0.374609	0.279539	0.0572879	-0.0694444	0.110452	0.079258	0.249251	0.167416	0.0464081	-0.0537099	-0.00237404	0.0377812	0.0689814	-0.0162559	0.30285	-0.0558598	0.154991	0.259259	0.305556	0.0273224	0.31163	0.11426	0.10387	0.27686	0.0267477	0.542092	-0.00406339	0.239158	0.730034	0.328108	0.0448902	0.523142	0.0327381	0.330078	0.26859	0.263042	0.288502	0.487179	0.132321	-0.0131712	0.0356158	0.303136	0.0479317
	9.975	-0.00125156	0.92272	0.60764	-0.0249433	0.142857	0.124453	-0.152738	0.129804	0.144231	0.555226	0.191681	0.249251	0.0550562	0.109981	-0.0537099	0.0503825	0.00948068	-0.206944	0.0536619	0.30285	-0.0558598	-0.0201401	0.506173	-0.0416667	-0.0720318	0.18878	0.379982	0.144603	0.173554	0.0267477	0.472947	-0.00406339	0.340604	0.325084	0.776036	-0.0824578	0.467041	0.553571	0.330078	0.187322	0.116091	0.499473	0.230769	0.0238612	0.189463	0.127528	-0.0769718	-0.083388
	10.025	0.249061	0.227202	0.617589	0.201814	0.285714	0.374609	0.711816	-0.0152284	-0.0694444	0.110452	0.079258	0.249251	0.279775	0.20534	0.268257	0.314165	-0.0188199	-0.0689814	-0.0162559	0.138815	-0.0558598	-0.0201401	0.259259	-0.0416667	0.424739	0.18878	-0.0628875	0.226069	0.27686	0.0267477	0.645808	-0.00406339	0.442049	0.775028	-0.119821	0.172238	0.354839	0.627976	0.264238	0.431126	0.116091	0.183017	-0.025641	-0.0845987	-0.0131712	0.265395	0.0497308	0.0479317
	10.075	-0.00125156	0.149923	0.329089	-0.0249433	0	-0.000625391	-0.00864553	-0.0152284	0.144231	-0.48258	-0.0331647	-0.0501497	0.392135	0.237127	0.151178	0.129517	0.0377812	-0.0229938	0.018703	-0.312282	-0.329682	-0.0201401	-0.152263	-0.0416667	-0.0720318	0.22973	-0.240035	0.0224033	-0.0330579	0.0267477	0.334659	-0.00406339	-0.014456	0.28009	0.328108	0.299586	0.214586	0.181548	-0.108855	0.187322	0.116091	-0.0279536	-0.025641	-0.0845987	-0.0131712	0.173483	-0.0769718	0.0479317
	10.125	-0.00125156	-0.00463679	0.289296	0.0884354	0	-0.000625391	-0.00864553	-0.0152284	-0.0694444	-0.48258	-0.0331647	-0.0501497	0.167416	0.396058	0.151178	0.155896	-0.075421	0.114969	0.018703	0.220832	-0.274918	-0.0201401	-0.152263	-0.0416667	0.126677	0.22973	-0.240035	-0.0183299	-0.0330579	0.0267477	0.127226	-0.00406339	0.0869896	-0.0348706	0.104143	-0.0187838	0.158485	-0.0416667	-0.108855	0.187322	-0.0308597	-0.0279536	-0.025641	-0.0845987	-0.0131712	0.127528	-0.0769718	-0.083388
	10.175	-0.00125156	0.149923	0.249503	-0.0249433	0.142857	-0.000625391	-0.152738	-0.0152284	0.357906	-0.334322	-0.0331647	0.249251	0.504494	0.523204	-0.0244402	0.0767607	0.00948068	0.390894	-0.0162559	0.179824	-0.329682	-0.0201401	-0.152263	-0.0416667	0.0273224	0.31163	-0.151461	0.0224033	-0.0330579	0.0267477	0.334659	-0.00406339	0.0869896	-0.0348706	-0.119821	0.0448902	0.41094	-0.0416667	-0.108855	0.187322	-0.0308597	-0.0279536	-0.025641	-0.0845987	0.189463	0.311351	-0.140323	0.0479317
	10.225	-0.00125156	0.149923	0.269399	0.0884354	0	-0.000625391	0.279539	-0.0152284	-0.0694444	-0.334322	-0.0331647	0.548653	0.0550562	0.20534	0.0048295	0.0240042	0.0660818	0.390894	-0.0162559	0.179824	-0.329682	-0.0201401	-0.152263	-0.0416667	-0.0720318	0.22973	-0.240035	0.0224033	-0.0330579	0.999392	0.0926534	0.0501151	-0.0651788	-0.0348706	-0.119821	0.0448902	0.551192	0.0327381	-0.0649621	0.349858	-0.0308597	-0.0279536	-0.025641	-0.0845987	-0.0131712	0.449219	-0.0769718	-0.083388
	10.275	-0.00125156	0.072643	0.329089	0.54195	0	-0.000625391	0.135447	-0.0152284	-0.0694444	-0.334322	-0.0331647	0.0995509	-0.0573034	0.20534	-0.0829797	0.0240042	-0.0188199	0.436882	-0.0162559	0.30285	-0.220153	-0.0201401	-0.152263	-0.0416667	0.126677	0.31163	-0.240035	0.0631365	-0.0330579	0.269909	0.0235091	-0.00406339	-0.0651788	0.145107	-0.119821	0.0448902	0.43899	0.330357	-0.0210688	0.349858	-0.0308597	0.0775316	-0.025641	0.0238612	-0.0131712	0.311351	-0.140323	-0.083388
	10.325	0.123905	0.072643	0.329089	-0.0249433	0	-0.000625391	-0.152738	-0.0152284	0.357906	-0.186064	-0.0331647	0.249251	-0.0573034	0.20534	-0.0537099	0.0240042	-0.0188199	0.206944	0.018703	0.179824	-0.0558598	-0.0201401	-0.152263	-0.0416667	-0.0720318	0.27068	-0.151461	-0.0183299	-0.0330579	0.51307	0.161798	-0.00406339	-0.014456	0.235096	-0.119821	-0.0187838	0.607293	0.404762	0.0886645	0.187322	-0.0308597	0.0775316	-0.025641	0.0238612	-0.0131712	0.357307	-0.0136205	0.0479317
	10.375	-0.00125156	-0.00463679	0.37883	-0.0249433	0	0.124453	-0.152738	-0.0152284	0.357906	0.110452	-0.0331647	0.249251	0.167416	0.364272	-0.0244402	0.0503825	0.00948068	0.206944	0.0536619	0.466885	0.0536692	-0.0201401	-0.152263	-0.0416667	0.0273224	0.27068	-0.240035	0.185336	0.0702479	0.391489	0.369231	-0.00406339	-0.0651788	0.370079	0.104143	0.235912	0.523142	0.181548	0.132558	0.187322	0.116091	-0.0279536	-0.025641	-0.0845987	-0.0131712	0.357307	0.0497308	0.179251
	10.425	-0.00125156	0.072643	0.388778	-0.0249433	0	-0.000625391	0.135447	-0.0152284	0.144231	-0.186064	-0.0331647	0.249251	-0.0573034	0.237127	-0.0829797	0.0503825	-0.0188199	0.298919	0.018703	0.220832	-0.0558598	-0.0201401	-0.0699588	-0.0416667	0.126677	0.18878	-0.151461	-0.0183299	-0.0330579	0.51307	0.19637	-0.00406339	-0.014456	0.28009	-0.119821	0.108564	0.523142	0.330357	0.0886645	0.431126	-0.0308597	-0.0279536	-0.025641	0.132321	0.189463	0.311351	-0.0136205	0.179251
	10.475	-0.00125156	0.381762	0.329089	0.201814	0	0.249531	-0.00864553	-0.0152284	-0.0694444	-0.0378058	0.079258	-0.0501497	0.392135	0.300699	-0.0829797	0.0240042	-0.160323	0.0689814	0.0886209	0.0567972	-0.00109529	-0.0201401	-0.152263	-0.0416667	0.126677	0.14783	-0.0628875	0.0631365	-0.0330579	0.51307	0.265514	-0.00406339	-0.0651788	0.415073	-0.119821	-0.0187838	0.495091	0.330357	0.132558	0.431126	-0.0308597	0.0775316	-0.025641	-0.0845987	0.189463	0.127528	-0.140323	0.0479317
	10.525	-0.00125156	0.381762	0.329089	-0.0249433	0.285714	-0.000625391	-0.152738	-0.0152284	0.144231	-0.334322	0.191681	0.398952	-0.0573034	0.300699	-0.0244402	0.0503825	0.00948068	0.206944	-0.0162559	0.425877	-0.00109529	-0.0201401	0.0123457	-0.0416667	0.0273224	0.14783	0.0256864	0.0631365	-0.0330579	0.51307	0.403803	-0.00406339	0.0362668	0.235096	-0.119821	-0.0187838	0.551192	0.404762	0.0667179	0.593661	-0.0308597	0.183017	-0.025641	-0.0845987	-0.0131712	0.311351	-0.140323	-0.083388
	10.575	-0.00125156	0.072643	0.348985	-0.0249433	0	-0.000625391	0.423631	-0.0152284	0.144231	-0.334322	0.079258	0.249251	0.0550562	0.109981	-0.0537099	0.0503825	0.00948068	0.114969	-0.0162559	0.220832	-0.0558598	-0.0201401	-0.0699588	-0.0416667	0.126677	0.18878	-0.151461	0.185336	0.173554	0.51307	0.334659	-0.00406339	-0.014456	0.28009	0.104143	0.426934	0.495091	0.553571	0.110611	0.26859	-0.0308597	0.0775316	0.230769	0.0238612	0.392097	0.357307	0.113082	-0.214708
	10.625	-0.00125156	-0.00463679	0.31914	0.0884354	0	-0.000625391	0.135447	-0.0152284	-0.0694444	0.110452	0.079258	0.249251	0.0550562	0.459631	-0.0244402	-0.00237404	0.00948068	-0.0229938	-0.0162559	0.466885	-0.00109529	-0.0201401	-0.0699588	-0.0416667	0.0273224	0.22973	0.0256864	0.0224033	-0.0330579	0.391489	0.19637	-0.00406339	0.0362668	0.190101	-0.119821	0.172238	0.551192	0.404762	0.132558	0.187322	-0.0308597	0.183017	-0.025641	-0.0845987	-0.0131712	0.0815717	0.0497308	-0.083388
	10.675	-0.00125156	-0.00463679	0.31914	0.0884354	0	-0.000625391	0.279539	-0.0152284	0.144231	-0.0378058	-0.0331647	0.398952	0.0550562	0.332486	-0.0829797	-0.0287523	-0.103722	-0.0229938	0.0536619	0.384868	-0.110624	-0.0201401	-0.152263	-0.0416667	0.325385	0.22973	-0.0628875	0.10387	0.173554	0.391489	0.403803	-0.00406339	-0.014456	0.190101	0.104143	0.235912	0.635344	0.553571	0.0447712	0.106054	0.263042	0.0775316	-0.025641	-0.0845987	0.392097	0.265395	0.113082	0.179251
	10.725	-0.00125156	-0.00463679	0.279347	0.201814	0	-0.000625391	-0.00864553	-0.0152284	-0.0694444	0.25871	-0.0331647	0.0995509	0.0550562	0.141767	-0.0537099	0.0503825	0.0377812	0.160957	0.018703	0.30285	0.0536692	0.154991	0.0123457	-0.0416667	0.226031	0.22973	0.0256864	0.0224033	-0.0330579	0.269909	0.19637	-0.00406339	-0.014456	0.145107	-0.119821	0.0448902	0.551192	0.404762	0.154505	0.106054	-0.0308597	0.288502	-0.025641	0.240781	-0.0131712	0.173483	0.113082	0.310571
	10.775	-0.00125156	0.149923	0.279347	0.315193	0	-0.000625391	-0.152738	-0.0152284	0.357906	-0.186064	-0.0331647	0.0995509	0.392135	0.300699	-0.112249	-0.00237404	-0.075421	0.160957	0.018703	0.589912	-0.110624	-0.0201401	-0.152263	-0.0416667	0.325385	0.10688	-0.151461	-0.0183299	0.0702479	0.148328	0.230942	-0.00406339	0.0362668	0.235096	-0.119821	0.172238	0.523142	0.479167	0.132558	0.26859	0.263042	0.0775316	-0.025641	0.0238612	-0.0131712	0.265395	0.176433	-0.083388
	10.825	-0.00125156	0.072643	0.249503	0.0884354	0	-0.000625391	0.135447	-0.0152284	0.144231	-0.186064	-0.0331647	0.0995509	-0.0573034	0.20534	-0.0829797	0.0503825	0.122683	0.0689814	0.0536619	0.179824	0.0536692	-0.0201401	-0.0699588	-0.0416667	0.126677	0.22973	-0.0628875	0.10387	-0.0330579	0.0267477	0.369231	-0.00406339	0.0362668	0.145107	-0.119821	0.172238	0.551192	0.330357	0.110611	0.187322	-0.0308597	0.0775316	-0.025641	-0.0845987	-0.0131712	0.0815717	0.0497308	0.310571
	10.875	-0.00125156	-0.00463679	0.249503	0.201814	0	-0.000625391	0.135447	-0.0152284	0.357906	-0.334322	-0.0331647	-0.0501497	0.279775	0.20534	-0.0537099	0.0240042	0.0377812	0.0689814	0.018703	0.384868	-0.0558598	-0.0201401	0.0123457	-0.0416667	0.0273224	0.18878	-0.151461	0.0631365	0.0702479	-0.0948328	0.334659	-0.00406339	-0.0651788	0.190101	-0.119821	0.172238	0.523142	0.553571	0.0886645	0.26859	0.116091	-0.0279536	-0.025641	0.0238612	-0.0131712	0.0356158	-0.0136205	0.179251
	10.925	-0.00125156	0.072643	0.299244	-0.0249433	0.142857	0.124453	-0.152738	-0.0152284	0.144231	-0.0378058	-0.0331647	0.398952	-0.0573034	0.300699	0.0340992	-0.00237404	0.150983	0.114969	0.0536619	-0.0252204	-0.00109529	0.330123	-0.0699588	-0.0416667	0.126677	0.18878	0.0256864	0.226069	-0.0330579	0.148328	0.334659	-0.00406339	-0.0651788	0.100112	-0.119821	0.235912	0.523142	0.255952	0.132558	0.512393	-0.0308597	-0.0279536	-0.025641	0.132321	0.189463	0.219439	0.113082	0.310571
	10.975	-0.00125156	0.072643	0.249503	0.201814	0	-0.000625391	0.279539	-0.0152284	0.144231	0.406968	-0.0331647	0.249251	0.0550562	0.141767	0.0048295	-0.00237404	0.150983	0.298919	0.018703	0.138815	-0.110624	-0.0201401	0.176955	-0.0416667	0.126677	0.18878	0.0256864	0.144603	-0.0330579	0.269909	0.334659	-0.00406339	-0.014456	0.190101	0.104143	0.0448902	0.523142	0.479167	0.110611	0.106054	0.116091	-0.0279536	0.230769	-0.0845987	0.189463	0.173483	0.0497308	0.0479317
	11.025	-0.00125156	0.072643	0.239554	0.0884354	0.142857	-0.000625391	-0.00864553	-0.0152284	0.785256	-0.0378058	-0.0331647	0.0995509	-0.0573034	0.364272	0.0340992	-0.0287523	0.0660818	0.252932	-0.0162559	0.507894	0.108434	-0.0201401	-0.0699588	-0.0416667	0.126677	0.14783	-0.151461	0.10387	-0.0330579	0.148328	0.230942	-0.00406339	-0.014456	0.100112	-0.119821	0.0448902	0.607293	0.479167	0.154505	0.106054	-0.0308597	0.183017	0.230769	0.132321	-0.0131712	0.403263	0.113082	-0.214708
	11.075	0.123905	0.227202	0.279347	0.0884354	0	0.124453	0.135447	-0.0152284	-0.0694444	-0.0378058	-0.0331647	0.249251	-0.0573034	0.20534	-0.0829797	0.0240042	0.0377812	-0.0689814	0.018703	0.0567972	-0.00109529	-0.0201401	-0.152263	-0.0416667	-0.0720318	0.14783	-0.0628875	0.0631365	-0.0330579	-0.0948328	0.300086	-0.00406339	-0.014456	0.145107	-0.119821	0.0448902	0.467041	0.553571	0.132558	0.187322	-0.0308597	-0.0279536	-0.025641	0.0238612	-0.0131712	0.219439	-0.140323	-0.083388
	11.125	-0.00125156	0.072643	0.249503	0.0884354	0	-0.000625391	-0.00864553	-0.0152284	-0.0694444	0.25871	-0.0331647	0.0995509	0.0550562	0.173554	-0.0829797	-0.00237404	0.150983	-0.0229938	0.0536619	0.30285	-0.0558598	-0.0201401	0.0946502	-0.0416667	-0.0720318	0.18878	-0.151461	-0.0183299	-0.0330579	0.51307	0.230942	-0.00406339	0.0362668	0.235096	0.104143	0.172238	0.523142	0.627976	0.176451	0.26859	0.116091	0.183017	0.230769	0.132321	0.189463	0.173483	0.0497308	0.573211
	11.175	-0.00125156	0.072643	0.269399	0.0884354	0	0.124453	-0.00864553	-0.0152284	-0.0694444	-0.186064	-0.0331647	0.0995509	-0.0573034	0.173554	-0.0829797	-0.00237404	0.179284	0.0689814	-0.0162559	0.138815	0.0536692	-0.0201401	-0.0699588	-0.0416667	0.325385	0.10688	-0.0628875	0.0631365	-0.0330579	0.391489	0.334659	-0.00406339	0.0362668	0.145107	-0.119821	0.108564	0.523142	0.330357	0.132558	0.349858	-0.0308597	0.0775316	-0.025641	-0.0845987	0.189463	0.127528	0.0497308	0.179251
	11.225	-0.00125156	0.149923	0.219658	-0.0249433	0	-0.000625391	-0.152738	-0.0152284	-0.0694444	-0.0378058	-0.0331647	-0.0501497	-0.0573034	0.364272	-0.0829797	0.0240042	0.0660818	0.160957	-0.0162559	0.507894	0.108434	-0.0201401	0.0123457	-0.0416667	0.126677	0.18878	0.11426	0.10387	0.0702479	0.0267477	0.127226	-0.00406339	-0.014456	0.100112	-0.119821	0.108564	0.467041	0.553571	0.176451	0.106054	0.263042	-0.0279536	-0.025641	-0.0845987	0.189463	0.127528	0.176433	0.0479317
	11.275	-0.00125156	0.072643	0.289296	-0.0249433	0	-0.000625391	-0.00864553	-0.0152284	0.144231	-0.186064	0.079258	0.0995509	0.279775	0.20534	-0.0537099	-0.0287523	-0.075421	0.0689814	-0.0162559	0.138815	-0.110624	-0.0201401	0.0946502	-0.0416667	0.325385	0.35258	-0.0628875	0.10387	0.0702479	0.0267477	0.19637	-0.00406339	-0.014456	0.145107	0.104143	0.0448902	0.579243	0.479167	0.0886645	-0.0564811	0.116091	0.183017	-0.025641	0.0238612	-0.0131712	0.219439	0.0497308	0.179251
	11.325	-0.00125156	0.149923	0.269399	-0.0249433	0	-0.000625391	-0.152738	-0.0152284	0.144231	0.110452	-0.0331647	0.0995509	-0.0573034	0.20534	0.0048295	-0.00237404	0.0943823	0.0689814	0.12358	0.261841	-0.0558598	-0.0201401	0.0123457	-0.0416667	-0.0720318	0.0659296	0.11426	0.0224033	-0.0330579	0.269909	0.300086	-0.00406339	0.0362668	0.145107	0.104143	0.299586	0.43899	0.404762	0.0667179	0.0247867	-0.0308597	0.499473	-0.025641	-0.0845987	0.189463	0.173483	0.176433	0.441891
	11.375	-0.00125156	-0.00463679	0.20971	-0.0249433	0	-0.000625391	-0.00864553	-0.0152284	-0.0694444	-0.0378058	-0.0331647	-0.0501497	0.0550562	0.20534	-0.0829797	0.0503825	0.0943823	0.160957	-0.0162559	0.0567972	0.108434	0.330123	0.0946502	-0.0416667	0.126677	0.14783	-0.240035	0.0224033	0.0702479	0.269909	0.265514	-0.00406339	-0.014456	0.145107	0.104143	-0.0187838	0.523142	0.479167	0.198398	0.593661	-0.0308597	0.183017	-0.025641	-0.0845987	0.189463	0.127528	0.0497308	-0.214708
	11.425	0.123905	0.227202	0.249503	0.0884354	0	-0.000625391	-0.152738	-0.0152284	-0.0694444	-0.186064	-0.0331647	0.249251	0.0550562	0.268913	-0.0244402	-0.0287523	-0.0188199	0.0229938	0.0536619	0.30285	0.0536692	-0.0201401	-0.0699588	0.305556	0.0273224	0.10688	-0.0628875	0.0224033	-0.0330579	0.0267477	0.19637	-0.00406339	-0.014456	0.100112	-0.119821	0.0448902	0.635344	0.702381	0.0447712	0.512393	-0.0308597	0.288502	-0.025641	0.0238612	0.392097	0.219439	0.0497308	0.0479317
	11.475	-0.00125156	0.072643	0.229606	-0.0249433	0	-0.000625391	-0.00864553	-0.0152284	0.144231	0.110452	-0.0331647	-0.0501497	0.0550562	0.109981	-0.0244402	0.0240042	0.150983	0.0689814	-0.0162559	0.138815	0.163198	-0.0201401	-0.152263	-0.0416667	0.126677	0.18878	-0.151461	0.0224033	-0.0330579	0.0267477	0.230942	-0.00406339	-0.014456	0.190101	-0.119821	0.108564	0.467041	0.255952	0.154505	0.106054	0.116091	0.0775316	-0.025641	-0.0845987	0.189463	0.265395	0.176433	0.0479317
	11.525	-0.00125156	0.072643	0.239554	0.0884354	0	-0.000625391	0.279539	-0.0152284	0.144231	-0.0378058	-0.0331647	0.249251	-0.0573034	0.173554	-0.0244402	0.0240042	-0.0188199	0.0689814	0.018703	0.261841	-0.00109529	0.154991	0.0946502	-0.0416667	0.126677	0.18878	0.0256864	0.0631365	0.0702479	0.148328	0.127226	-0.00406339	0.0362668	0.100112	0.328108	0.235912	0.467041	0.479167	0.176451	0.106054	-0.0308597	-0.0279536	0.230769	0.457701	-0.0131712	0.219439	-0.0136205	0.179251
	11.575	-0.00125156	-0.00463679	0.229606	-0.0249433	0	-0.000625391	0.423631	-0.0152284	-0.0694444	-0.0378058	-0.0331647	0.0995509	0.0550562	0.300699	0.0926387	-0.00237404	0.0377812	0.0229938	-0.0162559	0.425877	-0.110624	-0.0201401	0.0123457	-0.0416667	0.0273224	0.18878	0.11426	0.0631365	-0.0330579	0.391489	0.300086	-0.00406339	0.0362668	0.235096	-0.119821	0.0448902	0.551192	0.255952	0.198398	0.349858	-0.0308597	0.183017	0.230769	-0.0845987	-0.0131712	0.0815717	0.0497308	0.179251
	11.625	-0.00125156	0.149923	0.229606	0.0884354	0.142857	-0.000625391	-0.152738	-0.0152284	-0.0694444	0.25871	-0.0331647	-0.0501497	0.0550562	0.173554	-0.0537099	-0.0287523	0.0943823	-0.0689814	-0.0162559	0.097806	-0.165389	0.154991	0.176955	-0.0416667	0.126677	0.18878	-0.151461	0.144603	-0.0330579	0.0267477	0.334659	-0.00406339	-0.014456	0.0101237	0.104143	0.172238	0.495091	0.85119	0.110611	0.26859	0.116091	0.0775316	-0.025641	0.0238612	0.189463	0.311351	0.239785	-0.214708
	11.675	-0.00125156	0.072643	0.259451	-0.0249433	0.142857	0.124453	-0.00864553	-0.0152284	-0.0694444	-0.186064	-0.0331647	0.249251	0.0550562	0.173554	-0.0537099	0.0240042	-0.075421	0.114969	-0.0162559	0.138815	-0.00109529	-0.0201401	-0.0699588	-0.0416667	0.126677	0.18878	-0.240035	-0.0183299	-0.0330579	-0.0948328	0.265514	-0.00406339	-0.0651788	0.190101	-0.119821	0.0448902	0.579243	0.404762	0.220345	0.349858	0.116091	0.288502	0.230769	0.132321	-0.0131712	-0.056296	-0.140323	0.179251
	11.725	-0.00125156	0.149923	0.229606	0.0884354	0	-0.000625391	0.279539	-0.0152284	-0.0694444	-0.334322	-0.0331647	0.0995509	0.167416	0.0464081	0.0340992	0.0240042	-0.0471204	0.0229938	0.0536619	0.138815	0.0536692	-0.0201401	0.0123457	-0.0416667	0.424739	0.22973	0.0256864	0.185336	0.173554	0.269909	0.19637	-0.00406339	-0.014456	0.0551181	0.104143	0.299586	0.467041	0.330357	0.154505	0.349858	-0.0308597	0.183017	-0.025641	0.132321	0.189463	0.357307	0.0497308	0.310571
	11.775	-0.00125156	0.072643	0.189813	0.0884354	0	-0.000625391	0.135447	-0.0152284	0.144231	0.110452	-0.0331647	0.0995509	0.0550562	0.300699	0.0633689	-0.00237404	0.0660818	0.160957	0.018703	0.220832	-0.00109529	-0.0201401	-0.0699588	-0.0416667	0.126677	0.0249795	-0.0628875	0.0631365	-0.0330579	0.148328	0.300086	-0.00406339	-0.0651788	0.190101	-0.119821	0.108564	0.607293	0.255952	0.220345	0.349858	0.263042	0.183017	-0.025641	0.132321	-0.0131712	0.0815717	0.176433	0.179251
	11.825	-0.00125156	0.149923	0.249503	-0.0249433	0.142857	0.124453	0.135447	-0.0152284	-0.0694444	-0.186064	-0.0331647	0.0995509	0.0550562	0.20534	-0.0537099	-0.0287523	0.207585	-0.0689814	-0.0162559	-0.0252204	0.0536692	-0.0201401	0.0946502	0.305556	0.126677	0.0659296	-0.240035	0.10387	-0.0330579	0.269909	0.369231	-0.00406339	-0.014456	0.235096	-0.119821	0.108564	0.551192	0.404762	0.176451	0.187322	-0.0308597	0.0775316	-0.025641	0.0238612	-0.0131712	0.219439	0.303136	0.0479317
	11.875	-0.00125156	0.072643	0.219658	-0.0249433	0	-0.000625391	-0.152738	-0.0152284	-0.0694444	-0.334322	-0.0331647	0.249251	0.279775	0.237127	-0.0537099	0.0240042	0.00948068	0.114969	-0.0162559	0.097806	-0.0558598	-0.0201401	-0.152263	-0.0416667	0.126677	-0.0569206	-0.240035	0.10387	0.0702479	0.0267477	0.161798	-0.00406339	-0.0651788	0.0551181	-0.119821	0.108564	0.579243	0.627976	0.154505	0.512393	0.116091	0.393987	-0.025641	0.0238612	-0.0131712	0.127528	0.0497308	0.573211
	11.925	-0.00125156	0.072643	0.199761	-0.0249433	0.142857	-0.000625391	0.135447	-0.0152284	-0.0694444	-0.186064	-0.0331647	-0.0501497	0.0550562	0.20534	0.0048295	0.0503825	0.0660818	0.0689814	0.0886209	0.179824	0.163198	-0.0201401	-0.152263	-0.0416667	0.226031	0.18878	-0.0628875	0.144603	0.0702479	0.269909	0.230942	-0.00406339	-0.0651788	0.145107	-0.119821	0.172238	0.467041	0.627976	0.154505	0.0247867	0.116091	0.183017	-0.025641	-0.0845987	0.189463	0.127528	0.113082	0.0479317
	11.975	-0.00125156	0.072643	0.239554	-0.0249433	0	-0.000625391	-0.152738	-0.0152284	0.357906	0.110452	-0.0331647	-0.0501497	-0.0573034	0.237127	-0.0244402	-0.0287523	0.00948068	0.114969	-0.0162559	-0.0252204	-0.220153	-0.0201401	-0.0699588	-0.0416667	0.126677	0.10688	0.0256864	0.10387	-0.0330579	0.148328	0.0580812	-0.00406339	0.0362668	0.190101	0.328108	-0.0187838	0.495091	0.404762	0.154505	0.26859	-0.0308597	0.183017	-0.025641	0.0238612	-0.0131712	0.0815717	0.176433	0.179251
	12.025	-0.00125156	0.149923	0.199761	-0.0249433	0	-0.000625391	0.135447	-0.0152284	0.144231	-0.334322	-0.0331647	0.548653	-0.0573034	0.20534	-0.0537099	-0.00237404	-0.0188199	-0.0229938	0.0536619	0.179824	-0.00109529	-0.0201401	0.0946502	0.305556	0.126677	0.14783	0.0256864	0.0631365	0.0702479	0.0267477	0.230942	-0.00406339	-0.0651788	0.0551181	-0.119821	0.108564	0.495091	0.627976	0.132558	0.26859	-0.0308597	0.183017	-0.025641	0.0238612	0.189463	0.357307	0.113082	0.441891
	12.075	-0.00125156	-0.00463679	0.229606	0.0884354	0.142857	-0.000625391	-0.152738	-0.0152284	0.144231	-0.186064	-0.0331647	0.249251	0.0550562	0.0781945	-0.112249	0.0503825	0.0377812	0.114969	-0.0162559	0.261841	0.217963	-0.0201401	-0.0699588	-0.0416667	0.126677	0.22973	-0.151461	0.0631365	-0.0330579	0.391489	0.334659	-0.00406339	-0.0651788	0.235096	-0.119821	0.108564	0.551192	0.479167	0.154505	0.26859	0.116091	0.0775316	0.230769	0.0238612	-0.0131712	0.127528	0.0497308	0.441891
	12.125	-0.00125156	0.072643	0.179865	-0.0249433	0	0.124453	-0.152738	-0.0152284	-0.0694444	-0.0378058	0.191681	-0.0501497	0.167416	0.173554	-0.0244402	0.0240042	-0.0188199	0.206944	0.018703	0.220832	-0.00109529	-0.0201401	-0.152263	-0.0416667	0.226031	0.18878	-0.0628875	0.185336	0.0702479	0.0267477	0.300086	-0.00406339	-0.0651788	0.100112	-0.119821	0.0448902	0.495091	0.553571	0.132558	0.187322	-0.0308597	0.288502	-0.025641	0.0238612	-0.0131712	0.265395	0.0497308	0.0479317
	12.175	-0.00125156	0.072643	0.249503	0.0884354	0	-0.000625391	0.423631	-0.0152284	-0.0694444	-0.334322	-0.0331647	0.398952	-0.0573034	0.237127	-0.0537099	0.0503825	0.00948068	-0.0229938	0.018703	0.097806	0.108434	-0.0201401	0.0123457	-0.0416667	0.126677	0.0249795	-0.240035	0.185336	0.0702479	0.148328	0.19637	0.0230259	0.0362668	0.0101237	-0.119821	0.108564	0.607293	0.479167	0.154505	0.106054	-0.0308597	0.0775316	-0.025641	-0.0845987	0.189463	0.219439	0.176433	0.179251
	12.225	-0.00125156	0.149923	0.189813	0.201814	0.142857	-0.000625391	0.279539	-0.0152284	0.144231	-0.0378058	-0.0331647	0.0995509	0.0550562	0.300699	-0.112249	-0.00237404	0.0660818	0.206944	-0.0162559	0.30285	0.0536692	-0.0201401	0.259259	0.305556	0.126677	0.22973	-0.151461	0.0631365	-0.0330579	-0.0948328	0.127226	-0.00406339	-0.014456	0.370079	0.552072	0.299586	0.495091	0.553571	0.176451	0.349858	0.116091	0.288502	-0.025641	0.0238612	0.189463	0.173483	0.366487	0.179251
	12.275	-0.00125156	0.072643	0.169916	0.201814	0	-0.000625391	-0.00864553	-0.0152284	-0.0694444	0.110452	-0.0331647	0.0995509	-0.0573034	0.141767	-0.0537099	-0.0287523	0.0660818	-0.0689814	-0.0162559	0.220832	0.108434	-0.0201401	-0.152263	-0.0416667	0.126677	0.14783	-0.151461	0.0631365	-0.0330579	0.148328	0.369231	-0.00406339	0.0362668	0.0101237	0.104143	0.235912	0.467041	0.404762	0.220345	0.431126	-0.0308597	0.288502	-0.025641	-0.0845987	-0.0131712	0.219439	0.113082	0.310571
	12.325	-0.00125156	-0.00463679	0.20971	-0.0249433	0	-0.000625391	0.423631	-0.0152284	0.571581	0.406968	0.079258	-0.0501497	-0.0573034	0.237127	0.0048295	-0.00237404	0.0377812	0.114969	-0.0162559	0.220832	-0.110624	-0.0201401	-0.152263	-0.0416667	0.226031	0.14783	-0.151461	0.10387	0.0702479	0.269909	0.161798	-0.00406339	0.0362668	0.235096	-0.119821	0.108564	0.551192	0.479167	0.110611	0.512393	0.263042	0.288502	-0.025641	0.132321	-0.0131712	0.173483	-0.0136205	0.573211
	12.375	-0.00125156	0.149923	0.189813	-0.0249433	0	-0.000625391	-0.00864553	-0.0152284	-0.0694444	-0.0378058	-0.0331647	0.249251	0.167416	0.173554	-0.0537099	0.0240042	0.122683	0.0689814	-0.0162559	0.097806	-0.0558598	-0.0201401	-0.0699588	-0.0416667	0.0273224	0.10688	0.0256864	0.0224033	-0.0330579	0.0267477	0.0926534	-0.00406339	-0.0651788	0.100112	-0.119821	-0.0824578	0.43899	0.404762	0.198398	-0.0564811	-0.0308597	0.0775316	-0.025641	-0.0845987	-0.0131712	0.127528	0.176433	-0.083388
	12.425	-0.00125156	-0.00463679	0.20971	0.0884354	0	-0.000625391	-0.152738	-0.0152284	0.144231	-0.0378058	-0.0331647	0.0995509	-0.0573034	0.141767	0.0340992	-0.0551306	0.0377812	0.160957	-0.0162559	0.097806	0.0536692	-0.0201401	0.176955	-0.0416667	0.126677	0.10688	-0.240035	0.0631365	-0.0330579	0.148328	0.300086	-0.00406339	-0.0651788	0.0551181	-0.119821	0.172238	0.551192	0.479167	0.176451	0.431126	-0.0308597	0.183017	-0.025641	-0.0845987	-0.0131712	0.0815717	0.113082	0.310571
	12.475	-0.00125156	0.149923	0.219658	-0.0249433	0	-0.000625391	-0.00864553	-0.0152284	-0.0694444	0.110452	-0.0331647	-0.0501497	0.167416	0.396058	0.0340992	0.0240042	0.122683	0.114969	-0.0162559	0.343859	0.0536692	-0.0201401	0.0123457	-0.0416667	0.126677	0.0659296	-0.151461	-0.0183299	-0.0330579	0.0267477	0.127226	-0.00406339	-0.0651788	0.0551181	0.104143	0.235912	0.523142	0.404762	0.110611	0.0247867	-0.0308597	-0.0279536	-0.025641	0.132321	0.392097	0.0815717	-0.0136205	0.441891
	12.525	-0.00125156	0.072643	0.189813	0.0884354	0	0.124453	0.135447	-0.0152284	0.357906	-0.334322	-0.0331647	0.0995509	-0.0573034	0.109981	-0.0537099	-0.00237404	0.122683	0.0229938	-0.0162559	0.0157884	-0.00109529	-0.0201401	-0.152263	-0.0416667	0.126677	0.18878	-0.151461	0.0631365	-0.0330579	-0.0948328	0.19637	-0.00406339	-0.0651788	0.0551181	-0.119821	0.108564	0.467041	0.479167	0.132558	0.187322	0.116091	-0.0279536	-0.025641	-0.0845987	0.189463	0.173483	0.303136	0.179251
	12.575	-0.00125156	0.072643	0.219658	-0.0249433	0.142857	-0.000625391	0.135447	-0.0152284	-0.0694444	0.703484	-0.0331647	0.398952	0.167416	0.0781945	0.0048295	-0.00237404	0.0377812	0.160957	-0.0162559	-0.0252204	-0.0558598	-0.0201401	-0.0699588	-0.0416667	-0.0720318	0.14783	-0.151461	0.0631365	0.0702479	0.269909	0.265514	-0.00406339	-0.0651788	0.190101	0.104143	0.0448902	0.551192	0.330357	0.154505	0.106054	-0.0308597	0.0775316	-0.025641	0.240781	-0.0131712	0.265395	0.113082	0.310571
	12.625	-0.00125156	0.304482	0.179865	-0.0249433	0	-0.000625391	-0.00864553	-0.0152284	0.144231	-0.0378058	-0.0331647	-0.0501497	0.0550562	0.141767	0.0048295	0.0503825	0.0943823	0.114969	0.018703	0.384868	0.108434	-0.0201401	0.0946502	-0.0416667	-0.0720318	0.14783	0.0256864	0.0631365	-0.0330579	0.148328	0.230942	-0.00406339	-0.014456	0.0101237	-0.119821	0.172238	0.495091	0.479167	0.154505	0.349858	-0.0308597	0.183017	-0.025641	-0.0845987	0.189463	0.265395	0.239785	0.0479317
	12.675	-0.00125156	-0.00463679	0.159968	0.315193	0	-0.000625391	-0.152738	-0.0152284	-0.0694444	0.110452	0.079258	0.0995509	0.0550562	0.332486	0.0340992	0.0503825	-0.0188199	0.0689814	0.018703	0.179824	-0.0558598	-0.0201401	-0.0699588	-0.0416667	0.0273224	0.0659296	-0.0628875	0.0631365	-0.0330579	0.0267477	0.300086	-0.00406339	-0.014456	0.145107	0.328108	-0.0187838	0.382889	0.553571	0.198398	0.106054	0.263042	0.183017	0.230769	0.0238612	-0.0131712	0.173483	0.303136	-0.083388
	12.725	-0.00125156	0.072643	0.189813	0.0884354	0	0.124453	0.135447	-0.0152284	-0.0694444	-0.334322	0.079258	0.249251	0.167416	0.173554	0.0048295	0.0503825	0.0660818	0.252932	-0.0162559	-0.0662292	-0.00109529	-0.0201401	-0.0699588	-0.0416667	0.226031	0.18878	-0.151461	0.144603	0.0702479	0.269909	0.161798	-0.00406339	-0.014456	0.235096	-0.119821	0.108564	0.607293	0.479167	0.176451	0.26859	0.116091	0.288502	-0.025641	-0.0845987	0.189463	-0.0103401	0.303136	-0.214708
	12.775	-0.00125156	-0.00463679	0.159968	-0.0249433	0	-0.000625391	-0.00864553	-0.0152284	-0.0694444	0.110452	-0.0331647	-0.0501497	-0.0573034	0.141767	-0.0537099	-0.0551306	0.122683	0.160957	-0.0162559	0.138815	-0.00109529	-0.0201401	0.0123457	-0.0416667	0.325385	0.0659296	-0.0628875	0.0224033	0.0702479	-0.0948328	0.127226	-0.00406339	0.0869896	0.0551181	0.104143	0.0448902	0.43899	0.553571	0.132558	0.26859	0.116091	-0.0279536	-0.025641	-0.0845987	-0.0131712	0.173483	0.176433	0.310571
	12.825	-0.00125156	0.149923	0.15002	-0.0249433	0	-0.000625391	0.279539	0.0572879	0.571581	0.110452	-0.0331647	0.0995509	0.0550562	0.237127	-0.0537099	0.0240042	0.0943823	0.160957	0.018703	0.0567972	0.0536692	0.154991	0.0123457	-0.0416667	0.0273224	0.0249795	0.0256864	0.266802	-0.0330579	-0.0948328	0.230942	-0.00406339	-0.0651788	0.0551181	-0.119821	0.172238	0.551192	0.479167	0.264238	0.106054	-0.0308597	0.288502	0.230769	0.0238612	-0.0131712	0.219439	0.239785	0.179251
	12.875	0.123905	-0.00463679	0.169916	-0.0249433	0.142857	-0.000625391	0.279539	-0.0152284	-0.0694444	-0.186064	0.191681	0.0995509	-0.0573034	0.20534	-0.0537099	0.103139	0.0377812	-0.114969	0.018703	0.097806	-0.00109529	-0.0201401	0.0123457	-0.0416667	0.226031	0.10688	-0.0628875	0.144603	-0.0330579	0.269909	0.334659	-0.00406339	0.0362668	0.28009	0.104143	0.235912	0.523142	0.553571	0.0886645	0.106054	0.116091	0.0775316	0.230769	0.0238612	0.189463	0.0815717	-0.0136205	0.704531
	12.925	-0.00125156	0.072643	0.219658	0.0884354	0	0.124453	0.135447	-0.0152284	0.144231	-0.334322	0.079258	0.0995509	0.167416	0.173554	0.0926387	0.0240042	0.0377812	-0.0229938	0.0536619	0.220832	-0.00109529	-0.0201401	-0.0699588	-0.0416667	0.0273224	0.10688	0.11426	0.0631365	-0.0330579	0.0267477	0.0926534	-0.00406339	-0.0651788	0.0101237	0.328108	0.235912	0.467041	0.404762	0.242291	0.26859	0.116091	0.183017	-0.025641	0.132321	-0.0131712	0.173483	0.239785	0.179251
	12.975	-0.00125156	0.149923	0.179865	0.0884354	0	-0.000625391	0.567723	-0.0152284	0.144231	0.25871	0.079258	-0.0501497	-0.0573034	0.173554	-0.0244402	-0.00237404	-0.0471204	0.344907	-0.0162559	0.179824	0.0536692	-0.0201401	-0.0699588	-0.0416667	0.0273224	0.14783	-0.151461	-0.0183299	-0.0330579	0.269909	0.127226	-0.00406339	-0.0651788	0.0101237	-0.119821	0.299586	0.607293	0.702381	0.176451	0.26859	-0.0308597	0.0775316	-0.025641	-0.0845987	-0.0131712	0.0815717	0.176433	0.0479317
	13.025	0.123905	0.072643	0.159968	0.0884354	0	-0.000625391	0.135447	-0.0152284	0.144231	-0.334322	0.079258	-0.0501497	-0.0573034	0.141767	-0.112249	-0.00237404	-0.0188199	-0.0229938	-0.0162559	0.0567972	0.108434	0.154991	0.176955	-0.0416667	0.0273224	0.0659296	0.11426	0.226069	-0.0330579	-0.0948328	0.265514	-0.00406339	0.0362668	0.235096	-0.119821	-0.0187838	0.495091	0.479167	0.176451	0.26859	-0.0308597	0.288502	0.230769	0.0238612	-0.0131712	0.0815717	-0.0136205	0.179251
	13.075	-0.00125156	-0.00463679	0.169916	-0.0249433	0	0.124453	0.135447	-0.0152284	0.144231	0.25871	0.079258	0.0995509	0.0550562	0.0464081	-0.0537099	0.0503825	0.122683	0.0689814	0.0536619	0.261841	-0.00109529	-0.0201401	0.0946502	-0.0416667	0.126677	0.10688	-0.0628875	0.0224033	-0.0330579	-0.0948328	0.19637	-0.00406339	-0.0651788	0.0101237	-0.119821	0.36326	0.523142	0.255952	0.132558	0.349858	0.116091	0.183017	-0.025641	0.349241	0.594732	0.265395	0.0497308	0.0479317
	13.125	-0.00125156	0.149923	0.159968	-0.0249433	0	-0.000625391	-0.00864553	-0.0152284	-0.0694444	0.25871	-0.0331647	0.249251	0.392135	0.173554	-0.0537099	-0.0287523	0.0377812	0.160957	-0.0162559	0.138815	0.0536692	-0.0201401	-0.0699588	-0.0416667	-0.0720318	0.0659296	-0.240035	0.226069	-0.0330579	0.0267477	0.265514	-0.00406339	-0.0651788	0.235096	0.104143	0.0448902	0.495091	0.404762	0.264238	0.187322	0.263042	-0.0279536	-0.025641	0.0238612	-0.0131712	0.219439	-0.0769718	0.96717
	13.175	-0.00125156	-0.00463679	0.15002	0.0884354	0	-0.000625391	0.135447	-0.0152284	0.144231	0.110452	-0.0331647	0.0995509	-0.0573034	0.0464081	-0.0244402	0.0240042	0.150983	0.0689814	-0.0162559	-0.0252204	-0.00109529	-0.0201401	-0.0699588	-0.0416667	0.0273224	0.14783	-0.0628875	0.0631365	-0.0330579	-0.0948328	0.230942	-0.00406339	0.0362668	0.190101	-0.119821	0.0448902	0.41094	0.627976	0.220345	0.106054	0.116091	-0.0279536	-0.025641	-0.0845987	-0.0131712	0.173483	0.366487	0.83585
	13.225	-0.00125156	0.072643	0.179865	-0.0249433	0	-0.000625391	0.279539	-0.0152284	0.144231	0.110452	-0.0331647	0.0995509	0.0550562	0.0781945	0.0340992	-0.00237404	-0.160323	0.0229938	-0.0162559	0.343859	-0.110624	-0.0201401	0.176955	-0.0416667	-0.0720318	0.14783	-0.0628875	0.0631365	0.0702479	0.0267477	0.161798	-0.00406339	-0.0651788	0.0551181	0.104143	0.235912	0.523142	0.404762	0.110611	0.431126	-0.0308597	0.0775316	-0.025641	0.349241	-0.0131712	0.127528	0.176433	-0.083388
	13.275	-0.00125156	-0.00463679	0.140072	0.201814	0	-0.000625391	-0.00864553	-0.0152284	0.144231	-0.186064	-0.0331647	0.0995509	0.0550562	0.173554	0.0048295	0.0240042	0.264186	-0.160957	0.018703	0.0567972	-0.0558598	-0.0201401	0.0123457	-0.0416667	0.424739	0.18878	-0.240035	-0.0183299	-0.0330579	0.269909	0.127226	-0.00406339	0.0362668	0.100112	-0.119821	0.108564	0.467041	0.702381	0.176451	0.26859	-0.0308597	0.288502	0.230769	-0.0845987	-0.0131712	0.219439	0.176433	0.573211
	13.325	-0.00125156	0.149923	0.159968	0.0884354	0	0.124453	0.135447	0.0572879	0.144231	1	-0.0331647	-0.0501497	0.0550562	0.0781945	-0.0537099	0.0240042	0.0377812	0.0689814	-0.0162559	0.384868	0.0536692	-0.0201401	0.0123457	-0.0416667	0.0273224	-0.0159705	-0.0628875	0.144603	-0.0330579	-0.0948328	0.161798	-0.00406339	-0.0651788	0.145107	0.328108	-0.0824578	0.551192	0.404762	0.176451	0.187322	-0.0308597	0.0775316	-0.025641	0.132321	0.189463	0.127528	0.176433	-0.214708
	13.375	0.123905	-0.00463679	0.140072	-0.0249433	0	-0.000625391	0.135447	-0.0152284	-0.0694444	0.110452	0.079258	0.249251	0.0550562	0.300699	0.0048295	0.0240042	0.179284	0.206944	0.018703	0.0567972	0.163198	0.154991	0.176955	-0.0416667	0.226031	0.27068	0.0256864	0.0631365	-0.0330579	0.0267477	0.19637	-0.00406339	-0.0651788	0.0551181	-0.119821	0.36326	0.523142	0.404762	0.220345	0.593661	-0.0308597	0.710443	-0.025641	-0.0845987	0.392097	0.219439	0.239785	0.310571
	13.425	-0.00125156	0.072643	0.169916	-0.0249433	0	-0.000625391	-0.152738	-0.0152284	-0.0694444	-0.334322	-0.0331647	0.0995509	0.0550562	0.20534	-0.0829797	0.0240042	-0.075421	0.0689814	-0.0162559	0.220832	-0.165389	0.154991	0.0946502	-0.0416667	-0.0720318	0.10688	-0.240035	0.185336	-0.0330579	0.391489	0.19637	-0.00406339	0.0362668	0.145107	0.552072	0.172238	0.467041	0.404762	0.154505	0.187322	-0.0308597	0.183017	0.487179	0.132321	-0.0131712	0.0815717	0.303136	-0.214708
	13.475	-0.00125156	-0.00463679	0.0903303	0.201814	0.142857	-0.000625391	-0.00864553	-0.0152284	0.144231	-0.186064	0.079258	0.0995509	0.0550562	0.109981	0.0633689	-0.00237404	0.207585	0.0689814	-0.0162559	0.097806	0.108434	-0.0201401	0.0123457	-0.0416667	0.226031	0.14783	-0.0628875	0.144603	0.0702479	0.269909	-0.0110631	-0.00406339	0.0362668	0.0101237	0.104143	0.235912	0.579243	0.330357	0.132558	0.349858	0.116091	0.0775316	-0.025641	-0.0845987	-0.0131712	0.127528	0.239785	0.441891
	13.525	-0.00125156	-0.00463679	0.169916	0.0884354	0	0.124453	-0.152738	-0.0152284	-0.0694444	0.110452	-0.0331647	0.249251	-0.0573034	0.20534	-0.0829797	0.0767607	0.0660818	-0.0689814	0.018703	0.0567972	-0.00109529	-0.0201401	-0.0699588	-0.0416667	0.0273224	0.0659296	-0.151461	0.10387	-0.0330579	0.269909	0.127226	-0.00406339	-0.0651788	0.190101	0.104143	0.108564	0.43899	0.627976	0.132558	0.349858	-0.0308597	0.393987	-0.025641	0.132321	-0.0131712	0.265395	-0.0136205	0.179251
	13.575	0.123905	0.072643	0.15002	-0.0249433	0	-0.000625391	0.423631	-0.0152284	-0.0694444	0.25871	-0.0331647	-0.0501497	0.0550562	0.20534	0.0633689	-0.0287523	0.00948068	0.0689814	0.018703	0.30285	-0.0558598	0.154991	-0.0699588	-0.0416667	0.126677	0.10688	-0.151461	0.144603	-0.0330579	0.0267477	0.127226	-0.00406339	-0.014456	0.100112	0.328108	0.0448902	0.495091	0.330357	0.176451	0.26859	0.116091	0.288502	-0.025641	0.0238612	-0.0131712	0.0815717	0.176433	0.441891
	13.625	-0.00125156	0.072643	0.159968	0.0884354	0	-0.000625391	-0.00864553	-0.0152284	0.357906	0.110452	-0.0331647	0.249251	-0.0573034	0.109981	-0.0829797	-0.00237404	0.122683	0.298919	-0.0162559	0.179824	-0.0558598	-0.0201401	0.0123457	-0.0416667	0.126677	0.10688	0.0256864	0.0224033	0.0702479	0.148328	0.0926534	-0.00406339	-0.0651788	0.0101237	0.104143	-0.0187838	0.467041	0.553571	0.198398	0.349858	0.409993	0.0775316	-0.025641	0.0238612	-0.0131712	0.0815717	0.176433	0.179251
	13.675	-0.00125156	0.072643	0.130123	0.0884354	0	-0.000625391	-0.152738	0.0572879	-0.0694444	0.110452	-0.0331647	-0.0501497	0.0550562	0.268913	-0.0244402	0.0503825	0.0377812	-0.0689814	0.018703	0.261841	-0.00109529	-0.0201401	0.176955	0.305556	0.226031	0.14783	0.0256864	0.10387	-0.0330579	0.0267477	0.127226	-0.00406339	-0.0651788	0.0551181	0.104143	0.172238	0.551192	0.479167	0.176451	0.26859	0.263042	0.183017	-0.025641	0.132321	-0.0131712	0.173483	0.176433	0.0479317
	13.725	-0.00125156	0.149923	0.140072	0.315193	0	-0.000625391	0.423631	-0.0152284	0.144231	0.110452	-0.0331647	-0.0501497	0.0550562	0.109981	0.0340992	0.103139	0.0377812	0.114969	0.0536619	0.179824	-0.00109529	-0.0201401	0.0946502	-0.0416667	0.0273224	0.14783	0.0256864	0.0631365	-0.0330579	-0.0948328	0.127226	-0.00406339	-0.014456	0.100112	-0.119821	0.172238	0.43899	0.330357	0.176451	0.26859	0.116091	0.288502	-0.025641	0.132321	0.392097	0.0356158	0.0497308	0.441891
	13.775	-0.00125156	0.149923	0.169916	0.0884354	0	-0.000625391	0.423631	-0.0152284	-0.0694444	0.25871	-0.0331647	0.398952	-0.0573034	0.173554	-0.0829797	0.0767607	0.0943823	-0.0229938	-0.0162559	0.179824	-0.0558598	-0.0201401	0.0946502	-0.0416667	0.126677	0.18878	-0.151461	0.10387	0.173554	0.0267477	0.265514	-0.00406339	-0.014456	0.145107	-0.119821	0.299586	0.495091	0.404762	0.176451	0.106054	-0.0308597	-0.0279536	-0.025641	-0.0845987	-0.0131712	0.127528	0.113082	0.441891
	13.825	-0.00125156	0.227202	0.100279	0.0884354	0	-0.000625391	-0.00864553	-0.0152284	0.144231	0.110452	0.079258	0.398952	-0.0573034	0.300699	-0.0244402	0.0503825	0.00948068	0.114969	0.018703	0.138815	0.0536692	0.154991	-0.0699588	-0.0416667	0.126677	0.14783	-0.151461	0.10387	-0.0330579	-0.0948328	0.0926534	-0.00406339	-0.014456	0.235096	0.104143	0.172238	0.467041	0.255952	0.242291	0.106054	0.116091	0.183017	0.230769	0.0238612	-0.0131712	0.0356158	0.113082	0.0479317
	13.875	-0.00125156	-0.00463679	0.140072	-0.0249433	0	-0.000625391	0.279539	-0.0152284	0.357906	-0.0378058	-0.0331647	0.398952	-0.0573034	0.0464081	-0.0244402	-0.0551306	0.122683	-0.160957	0.018703	0.0157884	-0.0558598	-0.0201401	-0.0699588	0.305556	0.126677	0.18878	-0.0628875	0.0631365	0.27686	0.0267477	0.0926534	-0.00406339	0.0362668	-0.0348706	0.104143	0.299586	0.523142	0.702381	0.154505	0.106054	-0.0308597	0.183017	-0.025641	0.0238612	-0.0131712	0.173483	0.239785	0.573211
	13.925	-0.00125156	0.072643	0.169916	0.0884354	0	0.124453	0.423631	-0.0152284	-0.0694444	-0.0378058	-0.0331647	0.0995509	0.0550562	0.237127	0.0048295	0.0503825	0.0660818	0.160957	-0.0162559	0.220832	0.0536692	-0.0201401	-0.0699588	-0.0416667	-0.0720318	0.22973	-0.0628875	0.185336	-0.0330579	0.0267477	0.19637	-0.00406339	-0.014456	0.0551181	-0.119821	0.299586	0.495091	0.627976	0.176451	0.0247867	0.263042	0.0775316	-0.025641	0.240781	0.392097	0.219439	0.303136	-0.214708
	13.975	0.123905	-0.00463679	0.110227	-0.0249433	0	-0.000625391	-0.00864553	-0.0152284	0.357906	-0.186064	0.079258	0.249251	0.0550562	0.300699	-0.0537099	0.0240042	0.179284	0.114969	-0.0162559	0.179824	0.0536692	-0.0201401	0.0946502	-0.0416667	0.126677	0.18878	0.0256864	0.0631365	0.0702479	0.0267477	0.161798	-0.00406339	-0.014456	0.190101	-0.119821	0.235912	0.41094	0.404762	0.220345	0.512393	-0.0308597	0.0775316	0.230769	-0.0845987	-0.0131712	0.173483	-0.0136205	0.310571
	14.025	-0.00125156	0.072643	0.100279	0.315193	0	0.124453	-0.00864553	-0.0152284	0.144231	0.110452	-0.0331647	0.0995509	0.0550562	0.0781945	-0.0244402	-0.0287523	-0.132022	0.206944	-0.0162559	0.138815	-0.00109529	-0.0201401	0.0946502	-0.0416667	0.126677	0.0249795	-0.240035	0.10387	0.27686	0.0267477	0.161798	-0.00406339	-0.0651788	0.100112	-0.119821	0.108564	0.551192	0.330357	0.198398	0.431126	-0.0308597	-0.0279536	0.230769	-0.0845987	-0.0131712	0.0815717	-0.0136205	0.310571
	14.075	-0.00125156	0.072643	0.169916	0.0884354	0	-0.000625391	-0.00864553	-0.0152284	0.144231	-0.0378058	0.079258	0.0995509	-0.0573034	0.20534	-0.0244402	0.129517	0.0660818	0.0229938	0.0536619	-0.0252204	-0.00109529	-0.0201401	0.0946502	-0.0416667	0.126677	-0.0159705	-0.240035	0.0224033	-0.0330579	0.148328	0.230942	-0.00406339	0.0869896	0.0101237	-0.119821	0.108564	0.41094	0.776786	0.198398	0.26859	-0.0308597	0.0775316	-0.025641	-0.0845987	0.189463	0.219439	0.239785	0.704531
	14.125	0.123905	-0.00463679	0.100279	-0.0249433	0	-0.000625391	-0.152738	-0.0152284	-0.0694444	0.555226	0.079258	-0.0501497	0.0550562	0.20534	0.0340992	-0.0287523	0.0943823	-0.0689814	-0.0162559	0.384868	-0.0558598	-0.0201401	0.0123457	-0.0416667	0.226031	0.14783	-0.240035	0.10387	-0.0330579	0.0267477	0.127226	-0.00406339	-0.014456	0.145107	0.104143	0.0448902	0.551192	0.255952	0.176451	0.187322	0.116091	0.288502	0.230769	0.132321	0.189463	0.0815717	-0.0136205	-0.083388
	14.175	-0.00125156	-0.00463679	0.130123	0.428571	0	-0.000625391	-0.00864553	-0.0152284	0.357906	-0.0378058	0.079258	0.0995509	-0.0573034	0.20534	-0.141519	-0.0551306	0.122683	0.0229938	0.018703	0.0567972	0.0536692	0.154991	-0.0699588	-0.0416667	0.0273224	0.0659296	-0.0628875	0.0224033	0.173554	0.148328	0.0580812	-0.00406339	-0.0651788	0.235096	-0.119821	0.0448902	0.551192	0.479167	0.176451	0.512393	-0.0308597	0.0775316	-0.025641	0.0238612	0.189463	0.0815717	0.113082	0.0479317
	14.225	-0.00125156	-0.00463679	0.120175	0.0884354	0	-0.000625391	-0.00864553	-0.0152284	0.571581	0.555226	0.079258	0.249251	-0.0573034	0.237127	0.0048295	-0.00237404	-0.0471204	-0.0229938	0.018703	0.097806	0.163198	0.154991	0.176955	-0.0416667	0.0273224	0.14783	0.0256864	0.144603	-0.0330579	0.148328	0.0926534	-0.00406339	0.0869896	0.100112	0.104143	0.172238	0.43899	0.702381	0.220345	0.0247867	-0.0308597	0.183017	-0.025641	0.240781	-0.0131712	0.173483	0.239785	0.310571
	14.275	-0.00125156	0.072643	0.0704337	-0.0249433	0	-0.000625391	0.279539	-0.0152284	-0.0694444	-0.334322	-0.0331647	0.398952	0.0550562	0.141767	-0.0537099	0.0503825	0.179284	0.114969	-0.0162559	0.0567972	0.108434	-0.0201401	0.0123457	-0.0416667	0.226031	0.0659296	-0.0628875	0.10387	0.0702479	-0.0948328	0.19637	-0.00406339	0.0362668	0.100112	0.104143	0.172238	0.523142	0.404762	0.176451	0.431126	-0.0308597	0.393987	-0.025641	-0.0845987	0.189463	0.0356158	0.303136	0.0479317
	14.325	-0.00125156	0.072643	0.120175	0.0884354	0	-0.000625391	0.135447	-0.0152284	-0.0694444	-0.334322	-0.0331647	0.0995509	-0.0573034	0.173554	-0.0244402	-0.0287523	0.00948068	0.0229938	-0.0162559	0.261841	0.0536692	0.154991	0.0123457	-0.0416667	0.126677	0.0659296	-0.0628875	0.0631365	0.0702479	0.0267477	0.334659	-0.00406339	0.0362668	0.145107	-0.119821	0.108564	0.467041	0.479167	0.176451	0.106054	0.116091	0.288502	-0.025641	-0.0845987	0.189463	0.127528	0.113082	0.179251
	14.375	-0.00125156	-0.00463679	0.100279	0.0884354	0	-0.000625391	-0.00864553	-0.0152284	0.144231	-0.186064	-0.0331647	0.548653	0.167416	0.268913	-0.0537099	0.0503825	0.150983	0.114969	0.018703	0.097806	0.217963	-0.0201401	-0.0699588	-0.0416667	0.0273224	-0.0159705	-0.0628875	0.10387	-0.0330579	0.0267477	0.0580812	-0.00406339	-0.0651788	0.0101237	-0.119821	0.0448902	0.382889	0.255952	0.286185	0.187322	-0.0308597	0.393987	0.230769	0.349241	-0.0131712	0.173483	0.113082	0.0479317
	14.425	-0.00125156	-0.00463679	0.130123	0.0884354	0	0.124453	-0.00864553	-0.0152284	-0.0694444	-0.186064	-0.0331647	-0.0501497	-0.0573034	0.20534	0.0340992	0.0240042	0.150983	-0.0229938	0.0536619	0.179824	-0.110624	-0.0201401	-0.0699588	-0.0416667	0.226031	0.27068	0.0256864	0.10387	-0.0330579	0.148328	0.230942	-0.00406339	-0.014456	0.145107	0.104143	0.0448902	0.495091	0.702381	0.0886645	0.349858	-0.0308597	0.288502	-0.025641	0.0238612	0.392097	0.173483	0.113082	0.441891
	14.475	-0.00125156	0.072643	0.080382	-0.0249433	0	-0.000625391	-0.00864553	-0.0152284	0.144231	0.555226	-0.0331647	0.249251	0.167416	0.0781945	0.0048295	-0.00237404	0.0377812	-0.0689814	0.018703	0.30285	-0.00109529	-0.0201401	0.176955	-0.0416667	0.0273224	0.0659296	-0.240035	0.0631365	-0.0330579	0.391489	0.19637	-0.00406339	-0.0651788	0.0551181	0.104143	0.235912	0.551192	0.330357	0.286185	0.512393	-0.0308597	0.183017	-0.025641	-0.0845987	0.189463	0.0356158	0.113082	0.179251
	14.525	-0.00125156	0.072643	0.0604855	0.201814	0.142857	0.124453	0.279539	-0.0152284	-0.0694444	-0.0378058	0.079258	0.0995509	0.167416	0.20534	0.0048295	-0.00237404	0.122683	0.0229938	0.018703	0.097806	-0.220153	-0.0201401	-0.152263	-0.0416667	0.126677	0.31163	0.11426	0.0224033	0.0702479	0.148328	0.19637	-0.00406339	-0.0651788	0.0101237	-0.119821	0.299586	0.354839	0.702381	0.0886645	0.431126	0.263042	0.183017	-0.025641	0.132321	-0.0131712	0.265395	0.113082	0.0479317
	14.575	-0.00125156	0.072643	0.140072	0.0884354	0	-0.000625391	0.135447	-0.0152284	0.144231	0.555226	-0.0331647	-0.0501497	0.0550562	0.141767	0.0048295	-0.00237404	-0.075421	0.0689814	0.018703	0.0567972	0.108434	-0.0201401	0.0946502	-0.0416667	0.126677	0.0659296	-0.151461	-0.0183299	-0.0330579	0.0267477	0.0926534	-0.00406339	0.0362668	0.190101	0.104143	-0.0187838	0.579243	0.404762	0.242291	0.512393	0.116091	-0.0279536	-0.025641	0.0238612	-0.0131712	0.0356158	0.0497308	0.179251
	14.625	-0.00125156	0.072643	0.110227	-0.0249433	0	-0.000625391	0.423631	-0.0152284	-0.0694444	-0.186064	-0.0331647	0.0995509	0.167416	0.173554	0.0048295	0.0240042	0.150983	-0.160957	-0.0162559	0.220832	0.108434	-0.0201401	0.0946502	-0.0416667	0.126677	-0.0159705	-0.0628875	0.144603	-0.0330579	0.148328	0.265514	-0.00406339	0.0362668	0.100112	-0.119821	0.172238	0.382889	1	0.176451	0.187322	-0.0308597	0.183017	0.230769	0.132321	0.189463	0.265395	0.176433	0.441891
	14.675	-0.00125156	-0.00463679	0.140072	0.201814	0.142857	-0.000625391	-0.00864553	-0.0152284	-0.0694444	0.110452	-0.0331647	0.249251	0.0550562	0.141767	0.0340992	0.0767607	0.00948068	0.114969	-0.0162559	0.179824	-0.00109529	-0.0201401	0.176955	-0.0416667	0.226031	0.14783	0.0256864	0.0224033	-0.0330579	0.148328	0.19637	-0.00406339	-0.014456	0.0101237	0.104143	0.0448902	0.523142	0.255952	0.198398	0.106054	-0.0308597	0.0775316	-0.025641	-0.0845987	0.189463	0.0815717	0.113082	0.310571
	14.725	-0.00125156	0.149923	0.0505372	0.0884354	0	-0.000625391	-0.00864553	-0.0152284	-0.0694444	-0.186064	-0.0331647	0.398952	-0.0573034	0.109981	-0.0537099	-0.00237404	0.0377812	0.206944	-0.0162559	0.220832	0.0536692	0.154991	-0.152263	-0.0416667	0.126677	0.14783	0.0256864	0.144603	-0.0330579	-0.0948328	0.127226	-0.00406339	-0.014456	0.0551181	-0.119821	0.172238	0.523142	0.627976	0.220345	0.187322	-0.0308597	0.393987	-0.025641	0.132321	0.189463	0.219439	0.429838	0.179251
	14.775	-0.00125156	0.072643	0.140072	-0.0249433	0	-0.000625391	0.135447	-0.0152284	0.144231	-0.0378058	-0.0331647	0.0995509	0.0550562	0.141767	0.0340992	0.0240042	0.0660818	-0.0229938	0.018703	0.179824	-0.0558598	-0.0201401	-0.0699588	-0.0416667	0.126677	0.14783	-0.0628875	0.144603	-0.0330579	0.148328	0.127226	-0.00406339	-0.014456	0.100112	-0.119821	-0.0187838	0.523142	0.255952	0.198398	0.0247867	-0.0308597	0.499473	-0.025641	-0.0845987	0.189463	-0.102252	-0.0136205	0.0479317
	14.825	-0.00125156	-0.00463679	0.100279	-0.0249433	0	-0.000625391	0.279539	-0.0152284	-0.0694444	0.110452	-0.0331647	0.0995509	0.0550562	0.0464081	-0.112249	-0.00237404	0.00948068	0.114969	-0.0162559	-0.0662292	-0.00109529	-0.0201401	0.0123457	-0.0416667	0.0273224	0.10688	0.202834	0.0631365	-0.0330579	-0.0948328	0.0235091	-0.00406339	-0.014456	0.0551181	-0.119821	0.36326	0.551192	0.479167	0.176451	0.106054	-0.0308597	0.0775316	0.230769	0.0238612	-0.0131712	0.311351	0.366487	0.96717
	14.875	-0.00125156	-0.00463679	0.0903303	0.0884354	0.285714	-0.000625391	-0.00864553	-0.0152284	0.357906	-0.334322	-0.0331647	-0.0501497	0.0550562	0.20534	0.0926387	-0.00237404	0.122683	-0.0229938	0.018703	0.261841	-0.0558598	0.154991	-0.152263	-0.0416667	0.226031	0.10688	-0.151461	0.0224033	0.27686	0.0267477	0.127226	-0.00406339	0.0869896	0.0551181	0.104143	-0.0187838	0.579243	0.404762	0.198398	0.26859	0.116091	0.183017	0.230769	-0.0845987	-0.0131712	0.0815717	-0.140323	0.179251
	14.925	-0.00125156	0.072643	0.0505372	0.0884354	0	-0.000625391	0.279539	-0.0152284	-0.0694444	0.110452	0.191681	0.249251	0.0550562	0.141767	0.0048295	-0.00237404	0.122683	-0.0229938	-0.0162559	0.261841	0.108434	0.154991	0.176955	-0.0416667	0.0273224	0.0659296	-0.151461	0.266802	0.0702479	0.0267477	0.19637	-0.00406339	-0.0651788	0.0551181	-0.119821	0.36326	0.41094	0.85119	0.198398	0.349858	-0.0308597	0.183017	-0.025641	0.132321	0.392097	0.219439	0.176433	0.83585
	14.975	-0.00125156	0.072643	0.120175	0.201814	0	-0.000625391	0.135447	-0.0152284	-0.0694444	-0.0378058	-0.0331647	0.0995509	-0.0573034	0.109981	-0.0537099	-0.0551306	0.0660818	0.0229938	0.018703	0.220832	0.0536692	-0.0201401	-0.152263	0.305556	0.424739	0.10688	0.0256864	-0.0183299	-0.0330579	0.0267477	0.0926534	-0.00406339	-0.0651788	0.100112	-0.119821	0.0448902	0.523142	0.404762	0.176451	0.26859	-0.0308597	0.0775316	-0.025641	-0.0845987	-0.0131712	-0.0103401	0.0497308	0.179251
	15.025	-0.00125156	0.149923	0.0604855	-0.0249433	0	-0.000625391	-0.00864553	-0.0152284	0.144231	-0.334322	0.079258	-0.0501497	-0.0573034	0.0464081	-0.0537099	0.0240042	0.0660818	0.0689814	0.018703	0.0567972	-0.110624	0.330123	0.0946502	0.305556	0.126677	0.14783	0.11426	0.185336	0.0702479	0.0267477	0.161798	-0.00406339	-0.014456	0.190101	-0.119821	0.426934	0.354839	0.702381	0.110611	0.26859	0.116091	0.183017	0.230769	0.240781	0.189463	0.127528	0.113082	0.441891
	15.075	-0.00125156	-0.00463679	0.0704337	-0.0249433	0	-0.000625391	0.279539	-0.0152284	0.357906	0.703484	-0.0331647	0.0995509	-0.0573034	0.0781945	0.0633689	0.0767607	0.00948068	0.160957	0.0536619	0.0567972	0.0536692	0.154991	0.0946502	-0.0416667	0.126677	0.18878	-0.151461	0.185336	0.27686	-0.0948328	0.161798	-0.00406339	-0.014456	0.0101237	0.552072	0.108564	0.523142	0.553571	0.176451	0.187322	-0.0308597	0.288502	-0.025641	-0.0845987	-0.0131712	0.127528	0.113082	0.310571
	15.125	-0.00125156	-0.00463679	0.110227	0.0884354	0	-0.000625391	-0.00864553	-0.0152284	0.144231	-0.186064	-0.0331647	0.249251	0.167416	0.173554	-0.0244402	0.0240042	0.0943823	0.0689814	-0.0162559	0.097806	-0.0558598	-0.0201401	0.0946502	-0.0416667	-0.0720318	0.10688	-0.240035	0.0631365	0.173554	0.0267477	0.0235091	-0.00406339	-0.0651788	0.100112	-0.119821	0.235912	0.43899	0.553571	0.110611	0.512393	0.116091	0.288502	-0.025641	0.0238612	-0.0131712	0.311351	0.113082	-0.083388
	15.175	-0.00125156	0.149923	0.120175	-0.0249433	0	-0.000625391	0.279539	-0.0152284	-0.0694444	-0.186064	0.079258	-0.0501497	-0.0573034	0.0781945	0.0048295	0.0240042	-0.0471204	0.114969	0.018703	0.138815	0.108434	-0.0201401	-0.152263	-0.0416667	0.0273224	0.10688	-0.0628875	0.10387	-0.0330579	-0.0948328	0.0926534	-0.00406339	-0.0651788	0.100112	0.328108	0.36326	0.523142	0.404762	0.308131	0.26859	-0.0308597	0.183017	-0.025641	0.0238612	0.189463	0.0356158	0.0497308	0.179251
	15.225	-0.00125156	-0.00463679	0.080382	0.0884354	0	-0.000625391	0.135447	-0.0152284	0.144231	0.406968	-0.0331647	-0.0501497	0.0550562	0.141767	0.0048295	-0.00237404	0.122683	-0.0229938	-0.0162559	-0.0252204	-0.0558598	-0.0201401	0.176955	-0.0416667	0.0273224	0.18878	0.0256864	0.0631365	-0.0330579	0.0267477	0.127226	-0.00406339	0.0362668	0.0101237	-0.119821	0.426934	0.382889	0.702381	0.154505	0.593661	-0.0308597	0.183017	-0.025641	0.0238612	0.189463	0.357307	0.239785	-0.083388
	15.275	-0.00125156	0.149923	0.0505372	0.201814	0	-0.000625391	-0.00864553	-0.0152284	0.144231	-0.186064	-0.0331647	0.0995509	0.167416	0.141767	-0.0244402	0.0240042	0.00948068	0.0229938	0.018703	0.097806	-0.0558598	-0.0201401	0.0946502	-0.0416667	0.0273224	0.14783	-0.0628875	0.0224033	0.27686	-0.0948328	0.19637	-0.00406339	0.0869896	0.100112	-0.119821	-0.0187838	0.467041	0.404762	0.242291	0.26859	0.116091	0.183017	0.230769	0.0238612	-0.0131712	-0.0103401	0.0497308	0.441891
	15.325	-0.00125156	0.072643	0.0405889	0.0884354	0.142857	-0.000625391	-0.152738	-0.0152284	-0.0694444	0.703484	-0.0331647	-0.0501497	0.0550562	0.173554	0.0340992	-0.0287523	0.0943823	0.0229938	0.0886209	0.097806	-0.00109529	-0.0201401	0.0946502	-0.0416667	-0.0720318	0.0249795	-0.240035	0.0224033	0.0702479	0.269909	0.127226	-0.00406339	-0.014456	0.0101237	-0.119821	0.36326	0.382889	0.627976	0.176451	0.674929	-0.0308597	0.183017	0.230769	0.132321	-0.0131712	0.173483	0.0497308	0.573211
	15.375	-0.00125156	0.149923	0.0604855	-0.0249433	0	0.124453	-0.00864553	-0.0152284	-0.0694444	-0.0378058	-0.0331647	0.249251	0.0550562	0.173554	0.0048295	-0.0287523	-0.0471204	0.160957	-0.0162559	0.30285	-0.00109529	-0.0201401	0.0123457	-0.0416667	0.0273224	0.14783	-0.0628875	0.307536	0.0702479	-0.0948328	0.0580812	-0.00406339	-0.0651788	0.0551181	-0.119821	0.108564	0.523142	0.255952	0.110611	0.0247867	0.116091	0.0775316	-0.025641	0.240781	-0.0131712	0.173483	0.239785	0.310571
	15.425	-0.00125156	0.149923	0.110227	0.0884354	0	-0.000625391	0.279539	-0.0152284	0.144231	-0.334322	-0.0331647	0.0995509	-0.0573034	0.173554	0.0633689	0.0240042	0.0660818	0.0689814	-0.0162559	0.097806	-0.00109529	-0.0201401	0.0123457	-0.0416667	0.126677	-0.0978706	0.0256864	0.10387	-0.0330579	0.269909	0.161798	-0.00406339	-0.0651788	0.0101237	0.104143	0.0448902	0.467041	0.479167	0.264238	0.187322	0.263042	0.0775316	-0.025641	-0.0845987	-0.0131712	0.173483	0.113082	0.441891
	15.475	0.123905	0.072643	0.0704337	0.0884354	0	-0.000625391	-0.00864553	-0.0152284	-0.0694444	0.406968	-0.0331647	0.398952	0.0550562	0.173554	-0.0537099	0.0240042	0.0660818	0.0689814	0.018703	0.0567972	-0.165389	-0.0201401	-0.0699588	0.305556	0.0273224	0.14783	-0.0628875	0.144603	0.0702479	-0.0948328	0.0580812	-0.00406339	0.137712	0.100112	-0.119821	0.299586	0.43899	0.181548	0.176451	0.0247867	-0.0308597	0.183017	-0.025641	0.349241	-0.0131712	0.127528	-0.0136205	0.573211
	15.525	-0.00125156	-0.00463679	0.0704337	0.0884354	0	-0.000625391	-0.00864553	-0.0152284	0.144231	-0.0378058	-0.0331647	-0.0501497	-0.0573034	0.141767	0.121908	0.0503825	0.0660818	0.114969	0.018703	0.0567972	0.108434	0.330123	-0.0699588	-0.0416667	0.126677	0.14783	0.11426	0.0631365	-0.0330579	-0.0948328	0.0926534	-0.00406339	-0.014456	0.0101237	-0.119821	0.108564	0.495091	0.553571	0.198398	0.431126	0.116091	0.393987	-0.025641	-0.0845987	-0.0131712	0.173483	0.303136	0.704531
[truncated: 1,293 more rows]
[truncated: 75 more columns]

## Sheet: Fig 2d
			ON peak, Normalised resposne
[truncated: 15 more rows]
[truncated: 14 more columns]

## Sheet: Fig 2e
		Transient cells, Mel High, ND0, Normalised response
[truncated: 1,805 more rows]
[truncated: 117 more columns]

[truncated: 95 more sheets: Fig 2f, Fig 2g, Fig 2h, Fig 2j, Fig 2k, Fig 2l, Fig 2m, Fig 2n, Fig 3c, Fig 3f, Fig 3g, Fig 3h, Fig 3i, Fig 3j, Fig 3k, Fig 3l, Fig 4b, Fig 4c, Fig 4d, Fig 4e …]
